# Supplementary material for: KCTD12 is negatively regulated by Kit in gastrointestinal stromal tumors
Source: Oncotarget. 2018 Jun 5;9(43):27016–26. doi: 10.18632/oncotarget.25469 (PMC6007475; doi:10.18632/oncotarget.25469)
Supplement: Supplementary file 2 [file oncotarget-09-27016-s002.xlsx]

## Sheet: Sheet1
Condition	Gene set	Gene number	NES	p-value	FDR
KCTD12_GO_BP	GO_REGULATION_OF_CELLULAR_EXTRAVASATION	22	2.17075	0	0.0182057
KCTD12_GO_BP	GO_EXTRACELLULAR_STRUCTURE_ORGANIZATION	285	2.04819	0	0.0599617
KCTD12_GO_BP	GO_REGULATION_OF_POSITIVE_CHEMOTAXIS	22	1.9459	0.00265957	0.094153
KCTD12_GO_BP	GO_POSITIVE_CHEMOTAXIS	32	1.95206	0	0.105432
KCTD12_GO_BP	GO_RETINOIC_ACID_METABOLIC_PROCESS	15	1.95277	0	0.130657
KCTD12_GO_BP	GO_REGULATION_OF_ANTIGEN_PROCESSING_AND_PRESENTATION	21	1.8677	0.00516796	0.131311
KCTD12_GO_BP	GO_REGULATION_OF_SMOOTH_MUSCLE_CELL_MIGRATION	48	1.97222	0	0.133648
KCTD12_GO_BP	GO_REGULATION_OF_MEMBRANE_LIPID_DISTRIBUTION	30	1.86838	0	0.14146
KCTD12_GO_BP	GO_REGULATION_OF_CATECHOLAMINE_SECRETION	42	1.86977	0.00309598	0.153681
KCTD12_GO_BP	GO_REGULATION_OF_ENDOTHELIAL_CELL_APOPTOTIC_PROCESS	37	1.87737	0	0.155247
KCTD12_GO_BP	GO_POSITIVE_REGULATION_OF_RECEPTOR_INTERNALIZATION	22	1.84174	0	0.161162
KCTD12_GO_BP	GO_RESPONSE_TO_PLATELET_DERIVED_GROWTH_FACTOR	18	1.89093	0	0.162888
KCTD12_GO_BP	GO_NEGATIVE_REGULATION_OF_CYCLIC_NUCLEOTIDE_METABOLIC_PROCESS	41	1.82734	0.00859599	0.165424
KCTD12_GO_BP	GO_POSITIVE_REGULATION_OF_SMOOTH_MUSCLE_CELL_MIGRATION	29	1.83375	0.0027027	0.165545
KCTD12_GO_BP	GO_LIPID_TRANSLOCATION	21	1.87806	0.00255754	0.173923
KCTD12_GO_BP	GO_REGULATION_OF_DIGESTIVE_SYSTEM_PROCESS	34	1.80256	0.0027027	0.203733
KCTD12_GO_BP	GO_REGULATION_OF_RECEPTOR_INTERNALIZATION	35	1.78661	0.00536193	0.208059
KCTD12_GO_BP	GO_MULTICELLULAR_ORGANISMAL_MACROMOLECULE_METABOLIC_PROCESS	75	1.77704	0	0.208471
KCTD12_GO_BP	GO_ACTIN_CYTOSKELETON_REORGANIZATION	49	1.77979	0	0.21238
KCTD12_GO_BP	GO_NEGATIVE_REGULATION_OF_SMOOTH_MUSCLE_CELL_MIGRATION	16	1.77045	0.00714286	0.214759
KCTD12_GO_BP	GO_CELLULAR_RESPONSE_TO_VITAMIN	26	1.79269	0.0025641	0.21594
KCTD12_GO_BP	GO_POSITIVE_REGULATION_OF_CAMP_METABOLIC_PROCESS	87	1.78794	0	0.216398
KCTD12_GO_BP	GO_REGULATION_OF_ENDOTHELIAL_CELL_PROLIFERATION	89	1.76025	0.00333333	0.229523
KCTD12_GO_BP	GO_NEGATIVE_REGULATION_OF_CARTILAGE_DEVELOPMENT	23	1.67923	0.00238663	0.237837
KCTD12_GO_BP	GO_NATURAL_KILLER_CELL_ACTIVATION_INVOLVED_IN_IMMUNE_RESPONSE	22	1.75197	0	0.238966
KCTD12_GO_BP	GO_REGULATED_EXOCYTOSIS	197	1.67635	0	0.239681
KCTD12_GO_BP	GO_POSITIVE_REGULATION_OF_LOCOMOTION	392	1.66965	0	0.239683
KCTD12_GO_BP	GO_ESTROUS_CYCLE	19	1.68029	0.00520833	0.240564
KCTD12_GO_BP	GO_NEGATIVE_REGULATION_OF_AMINE_TRANSPORT	25	1.66711	0.0129534	0.240587
KCTD12_GO_BP	GO_PROTEIN_LOCALIZATION_TO_CELL_SURFACE	20	1.69535	0.00520833	0.24208
KCTD12_GO_BP	GO_T_CELL_LINEAGE_COMMITMENT	15	1.68436	0.0127226	0.242788
KCTD12_GO_BP	GO_ACTIVATION_OF_PROTEIN_KINASE_B_ACTIVITY	19	1.65792	0.0196078	0.242835
KCTD12_GO_BP	GO_MOTOR_NEURON_AXON_GUIDANCE	26	1.6703	0.0154639	0.242844
KCTD12_GO_BP	GO_POSITIVE_REGULATION_OF_CIRCADIAN_RHYTHM	19	1.65566	0.0109589	0.243055
KCTD12_GO_BP	GO_NEGATIVE_REGULATION_OF_CATECHOLAMINE_SECRETION	16	1.66398	0.0171569	0.243199
KCTD12_GO_BP	GO_REVERSE_CHOLESTEROL_TRANSPORT	17	1.70637	0.0115473	0.243977
KCTD12_GO_BP	GO_NEGATIVE_REGULATION_OF_ENDOTHELIAL_CELL_APOPTOTIC_PROCESS	26	1.672	0.0120192	0.244284
KCTD12_GO_BP	GO_NEGATIVE_REGULATION_OF_T_CELL_RECEPTOR_SIGNALING_PATHWAY	15	1.68651	0.0139211	0.244352
KCTD12_GO_BP	GO_SMOOTH_MUSCLE_CONTRACTION	45	1.69691	0.00290698	0.244572
KCTD12_GO_BP	GO_RESPONSE_TO_IRON_ION	33	1.6509	0.00293255	0.244752
KCTD12_GO_BP	GO_PHOSPHATE_ION_TRANSPORT	16	1.68075	0.0231959	0.244882
KCTD12_GO_BP	GO_NEGATIVE_REGULATION_OF_CHONDROCYTE_DIFFERENTIATION	17	1.65244	0.020202	0.245694
KCTD12_GO_BP	GO_RENAL_SYSTEM_VASCULATURE_DEVELOPMENT	19	1.65857	0.013369	0.245893
KCTD12_GO_BP	GO_REGULATION_OF_EPITHELIAL_CELL_APOPTOTIC_PROCESS	52	1.71405	0	0.24643
KCTD12_GO_BP	GO_REGULATION_OF_ANION_TRANSMEMBRANE_TRANSPORT	23	1.6904	0.0182292	0.247353
KCTD12_GO_BP	GO_SUBSTRATE_DEPENDENT_CELL_MIGRATION	27	1.71079	0.0105541	0.247784
KCTD12_GO_BP	GO_PERIPHERAL_NERVOUS_SYSTEM_AXON_ENSHEATHMENT	20	1.68758	0.0215633	0.247948
KCTD12_GO_BP	GO_POSITIVE_REGULATION_OF_PROTEIN_KINASE_B_SIGNALING	76	1.65975	0.00671141	0.247971
KCTD12_GO_BP	GO_POSITIVE_REGULATION_OF_CELL_SUBSTRATE_ADHESION	94	1.70738	0	0.248465
KCTD12_GO_BP	GO_REGULATION_OF_CYCLIC_NUCLEOTIDE_METABOLIC_PROCESS	148	1.69814	0	0.248653
KCTD12_GO_BP	GO_MITOCHONDRIAL_TRANSLATION	99	-2.14734	0	0.000758977
KCTD12_GO_BP	GO_TRANSLATIONAL_TERMINATION	88	-2.08594	0	0.0011424
KCTD12_GO_BP	GO_NCRNA_METABOLIC_PROCESS	408	-1.95674	0	0.0202283
KCTD12_GO_BP	GO_NCRNA_PROCESSING	294	-1.96872	0	0.0229557
KCTD12_GO_BP	GO_RIBOSOME_BIOGENESIS	240	-1.91217	0	0.0255954
KCTD12_GO_BP	GO_TRNA_METABOLIC_PROCESS	130	-1.92241	0	0.0280678
KCTD12_GO_BP	GO_ESTABLISHMENT_OF_PROTEIN_LOCALIZATION_TO_ENDOPLASMIC_RETICULUM	97	-1.92899	0	0.028254
KCTD12_GO_BP	GO_MITOCHONDRIAL_RNA_METABOLIC_PROCESS	23	-1.91218	0	0.0292519
KCTD12_GO_BP	GO_RNA_MODIFICATION	74	-1.8767	0	0.0440164
KCTD12_GO_BP	GO_CELLULAR_PROTEIN_COMPLEX_DISASSEMBLY	114	-1.84967	0	0.0461757
KCTD12_GO_BP	GO_NUCLEAR_TRANSCRIBED_MRNA_CATABOLIC_PROCESS_NONSENSE_MEDIATED_DECAY	105	-1.85234	0	0.0479476
KCTD12_GO_BP	GO_TRNA_PROCESSING	83	-1.85718	0	0.0483176
KCTD12_GO_BP	GO_RRNA_METABOLIC_PROCESS	196	-1.85987	0	0.0511016
KCTD12_GO_BP	GO_PROTEIN_LOCALIZATION_TO_ENDOPLASMIC_RETICULUM	114	-1.83717	0	0.0528269
KCTD12_GO_BP	GO_TRANSLATIONAL_ELONGATION	104	-1.80093	0	0.086324
KCTD12_GO_BP	GO_HETEROTYPIC_CELL_CELL_ADHESION	26	-1.79174	0.00157978	0.0928909
KCTD12_GO_BP	GO_PROTEIN_TARGETING_TO_MEMBRANE	144	-1.77525	0	0.103632
KCTD12_GO_BP	GO_MACROMOLECULAR_COMPLEX_DISASSEMBLY	168	-1.77811	0	0.10585
KCTD12_GO_BP	GO_POSITIVE_REGULATION_OF_MESONEPHROS_DEVELOPMENT	21	-1.75164	0.00340715	0.127503
KCTD12_GO_BP	GO_RIBONUCLEOPROTEIN_COMPLEX_BIOGENESIS	328	-1.75511	0	0.129131
KCTD12_GO_BP	GO_MRNA_METABOLIC_PROCESS	473	-1.73863	0	0.144212
KCTD12_GO_BP	GO_RNA_3_END_PROCESSING	74	-1.72772	0.00149477	0.157501
KCTD12_GO_BP	GO_RIBOSOMAL_LARGE_SUBUNIT_BIOGENESIS	37	-1.70255	0.00305344	0.176339
KCTD12_GO_BP	GO_RNA_SPLICING	264	-1.70485	0	0.178118
KCTD12_GO_BP	GO_DNA_TEMPLATED_TRANSCRIPTION_INITIATION	174	-1.706	0	0.182493
KCTD12_GO_BP	GO_RNA_POLYADENYLATION	26	-1.70831	0	0.18477
KCTD12_GO_BP	GO_CELLULAR_RESPONSE_TO_GLUCOSE_STARVATION	27	-1.70947	0.00311526	0.190043
KCTD12_GO_BP	GO_CYTOPLASMIC_TRANSLATION	27	-1.69152	0.00792393	0.193136
KCTD12_GO_BP	GO_TRANSCRIPTION_INITIATION_FROM_RNA_POLYMERASE_II_PROMOTER	134	-1.68525	0.00138313	0.2008
KCTD12_GO_BP	GO_TRNA_MODIFICATION	40	-1.67531	0	0.211374
KCTD12_GO_BP	GO_REGULATION_OF_CELL_AGING	31	-1.67647	0.0154799	0.215442
KCTD12_GO_BP	GO_DNA_TEMPLATED_TRANSCRIPTION_ELONGATION	93	-1.66791	0	0.215901
KCTD12_GO_BP	GO_REGULATION_OF_MESONEPHROS_DEVELOPMENT	24	-1.65753	0.00969305	0.222358
KCTD12_GO_BP	GO_ADIPOSE_TISSUE_DEVELOPMENT	31	-1.66795	0.00626959	0.222553
KCTD12_GO_BP	GO_RNA_METHYLATION	28	-1.6608	0.00488599	0.226823
KCTD12_GO_BP	GO_REGULATION_OF_SKELETAL_MUSCLE_CELL_DIFFERENTIATION	15	-1.65782	0.0136519	0.227759
KCTD12_GO_BP	GO_NCRNA_TRANSCRIPTION	75	-1.64994	0	0.229106
KCTD12_GO_BP	GO_SNRNA_METABOLIC_PROCESS	70	-1.64777	0.00440529	0.229269
KCTD12_GO_BP	GO_MRNA_PROCESSING	315	-1.65089	0	0.233298
KCTD12_GO_BP	GO_REGULATION_OF_HORMONE_METABOLIC_PROCESS	24	-1.63926	0.0114754	0.243978
KCTD12_GO_BP	GO_GLOMERULAR_EPITHELIUM_DEVELOPMENT	19	-1.63516	0.015025	0.249112
