# Supplementary material for: KCTD12 is negatively regulated by Kit in gastrointestinal stromal tumors
Source: Oncotarget. 2018 Jun 5;9(43):27016–26. doi: 10.18632/oncotarget.25469 (PMC6007475; doi:10.18632/oncotarget.25469)
Supplement: Supplementary file 3 [file oncotarget-09-27016-s003.xlsx]

## Sheet: Sheet1
Condition	Gene set	Gene number	NES	p-value	FDR
KIT_GO_BP	GO_REGULATION_OF_CELLULAR_RESPONSE_TO_TRANSFORMING_GROWTH_FACTOR_BETA_STIMULUS	88	2.19264	0	0
KIT_GO_BP	GO_NEGATIVE_REGULATION_OF_TRANSMEMBRANE_RECEPTOR_PROTEIN_SERINE_THREONINE_KINASE_SIGNALING_PATHWAY	91	2.16486	0	0
KIT_GO_BP	GO_REGULATION_OF_TRANSMEMBRANE_RECEPTOR_PROTEIN_SERINE_THREONINE_KINASE_SIGNALING_PATHWAY	185	2.12896	0	0
KIT_GO_BP	GO_EXTRACELLULAR_STRUCTURE_ORGANIZATION	285	2.1049	0	0
KIT_GO_BP	GO_NEGATIVE_REGULATION_OF_TRANSFORMING_GROWTH_FACTOR_BETA_RECEPTOR_SIGNALING_PATHWAY	57	2.03316	0	0.00115046
KIT_GO_BP	GO_POSITIVE_REGULATION_OF_CELL_SUBSTRATE_ADHESION	94	1.98965	0	0.00552554
KIT_GO_BP	GO_NEGATIVE_REGULATION_OF_CELLULAR_RESPONSE_TO_GROWTH_FACTOR_STIMULUS	110	1.96995	0	0.00933124
KIT_GO_BP	GO_POSITIVE_REGULATION_OF_CELL_JUNCTION_ASSEMBLY	23	1.94491	0	0.0139959
KIT_GO_BP	GO_MULTICELLULAR_ORGANISM_METABOLIC_PROCESS	89	1.94502	0	0.0157454
KIT_GO_BP	GO_NEGATIVE_REGULATION_OF_BMP_SIGNALING_PATHWAY	38	1.92238	0	0.0190045
KIT_GO_BP	GO_MULTICELLULAR_ORGANISMAL_MACROMOLECULE_METABOLIC_PROCESS	75	1.91049	0	0.0213348
KIT_GO_BP	GO_RESPONSE_TO_TYPE_I_INTERFERON	63	1.9008	0	0.0214951
KIT_GO_BP	GO_POSITIVE_REGULATION_OF_ADHERENS_JUNCTION_ORGANIZATION	20	1.90495	0	0.0216599
KIT_GO_BP	GO_REGULATION_OF_RECEPTOR_INTERNALIZATION	35	1.87795	0	0.0242542
KIT_GO_BP	GO_NEUTROPHIL_MEDIATED_IMMUNITY	20	1.88024	0	0.0246162
KIT_GO_BP	GO_POSITIVE_REGULATION_OF_CELLULAR_RESPONSE_TO_TRANSFORMING_GROWTH_FACTOR_BETA_STIMULUS	24	1.88184	0.00196464	0.0256521
KIT_GO_BP	GO_RESPONSE_TO_INTERFERON_ALPHA	20	1.88328	0.00200401	0.027162
KIT_GO_BP	GO_NEGATIVE_REGULATION_OF_SMOOTH_MUSCLE_CELL_PROLIFERATION	34	1.83884	0.00196464	0.0405551
KIT_GO_BP	GO_INTERFERON_GAMMA_MEDIATED_SIGNALING_PATHWAY	63	1.84454	0	0.0411663
KIT_GO_BP	GO_NEPHRON_DEVELOPMENT	112	1.84007	0	0.0417808
KIT_GO_BP	GO_SALIVARY_GLAND_DEVELOPMENT	32	1.8117	0.00206612	0.0442751
KIT_GO_BP	GO_POSITIVE_REGULATION_OF_MYOBLAST_DIFFERENTIATION	21	1.81314	0	0.044644
KIT_GO_BP	GO_POSITIVE_REGULATION_OF_RECEPTOR_INTERNALIZATION	22	1.80611	0.00403226	0.0454048
KIT_GO_BP	GO_REGULATION_OF_THE_FORCE_OF_HEART_CONTRACTION	28	1.80417	0.00200803	0.0454993
KIT_GO_BP	GO_EXOCRINE_SYSTEM_DEVELOPMENT	39	1.81631	0	0.0456917
KIT_GO_BP	GO_REPRODUCTIVE_BEHAVIOR	28	1.81414	0	0.045787
KIT_GO_BP	GO_REGULATION_OF_OSTEOBLAST_DIFFERENTIATION	102	1.80632	0	0.04693
KIT_GO_BP	GO_MATING_BEHAVIOR	22	1.82006	0.00192678	0.047066
KIT_GO_BP	GO_UROGENITAL_SYSTEM_DEVELOPMENT	283	1.81672	0	0.0472621
KIT_GO_BP	GO_REGULATION_OF_CELLULAR_RESPONSE_TO_GROWTH_FACTOR_STIMULUS	205	1.79983	0	0.0475008
KIT_GO_BP	GO_REGULATION_OF_CELL_SUBSTRATE_ADHESION	161	1.82076	0	0.0485764
KIT_GO_BP	GO_REGULATION_OF_NON_CANONICAL_WNT_SIGNALING_PATHWAY	18	1.82311	0	0.0492478
KIT_GO_BP	GO_NEGATIVE_CHEMOTAXIS	38	1.787	0	0.0556534
KIT_GO_BP	GO_NEGATIVE_REGULATION_OF_EPITHELIAL_CELL_PROLIFERATION	108	1.77894	0	0.0605176
KIT_GO_BP	GO_REGULATION_OF_MYOBLAST_DIFFERENTIATION	46	1.7748	0.00214592	0.0622364
KIT_GO_BP	GO_BRANCHING_INVOLVED_IN_SALIVARY_GLAND_MORPHOGENESIS	16	1.77003	0.00215517	0.0631237
KIT_GO_BP	GO_REGULATION_OF_BMP_SIGNALING_PATHWAY	69	1.7714	0.002079	0.063697
KIT_GO_BP	GO_REGULATION_OF_SMOOTH_MUSCLE_CELL_MIGRATION	48	1.76206	0	0.0640851
KIT_GO_BP	GO_COLLAGEN_FIBRIL_ORGANIZATION	34	1.76057	0.00203666	0.0641695
KIT_GO_BP	GO_BONE_DEVELOPMENT	141	1.75694	0	0.0645035
KIT_GO_BP	GO_REGULATION_OF_FEEDING_BEHAVIOR	18	1.75483	0.00417537	0.0646031
KIT_GO_BP	GO_CELLULAR_RESPONSE_TO_VITAMIN	26	1.75744	0.00213675	0.0654472
KIT_GO_BP	GO_RETINOIC_ACID_METABOLIC_PROCESS	15	1.76224	0.00394477	0.0655429
KIT_GO_BP	GO_APPENDAGE_DEVELOPMENT	150	1.7517	0	0.0661095
KIT_GO_BP	GO_ACTIVATION_OF_MAPKK_ACTIVITY	49	1.76503	0.00213675	0.0664893
KIT_GO_BP	GO_PLASMA_MEMBRANE_ORGANIZATION	179	1.7628	0	0.0669275
KIT_GO_BP	GO_POSITIVE_REGULATION_OF_NEUROLOGICAL_SYSTEM_PROCESS	20	1.74824	0.00641026	0.0676279
KIT_GO_BP	GO_MUSCLE_TISSUE_DEVELOPMENT	243	1.74493	0	0.0698053
KIT_GO_BP	GO_EAR_DEVELOPMENT	183	1.74271	0	0.0706435
KIT_GO_BP	GO_NEGATIVE_REGULATION_OF_OSTEOBLAST_DIFFERENTIATION	35	1.73685	0	0.0749724
KIT_GO_BP	GO_GLOMERULUS_DEVELOPMENT	48	1.73309	0.00390625	0.0758177
KIT_GO_BP	GO_REGULATION_OF_SYNAPSE_ASSEMBLY	72	1.73401	0	0.0764504
KIT_GO_BP	GO_REGULATION_OF_CATENIN_IMPORT_INTO_NUCLEUS	23	1.73005	0.0105708	0.0774786
KIT_GO_BP	GO_BONE_MORPHOGENESIS	72	1.72814	0.00206186	0.0777894
KIT_GO_BP	GO_PLATELET_DERIVED_GROWTH_FACTOR_RECEPTOR_SIGNALING_PATHWAY	32	1.72003	0.00390625	0.084493
KIT_GO_BP	GO_BONE_GROWTH	19	1.71379	0.0104603	0.0895625
KIT_GO_BP	GO_NEGATIVE_REGULATION_OF_CELL_ADHESION	204	1.70983	0	0.0928298
KIT_GO_BP	GO_PROTEIN_LOCALIZATION_TO_CELL_PERIPHERY	140	1.70771	0	0.0935486
KIT_GO_BP	GO_ORGAN_GROWTH	63	1.69551	0	0.0973676
KIT_GO_BP	GO_BRANCHING_INVOLVED_IN_URETERIC_BUD_MORPHOGENESIS	44	1.69955	0.00796813	0.0976285
KIT_GO_BP	GO_REGULATION_OF_BEHAVIOR	59	1.6963	0	0.0980401
KIT_GO_BP	GO_LUNG_ALVEOLUS_DEVELOPMENT	35	1.70062	0.00202429	0.0981283
KIT_GO_BP	GO_REGULATION_OF_MULTICELLULAR_ORGANISMAL_METABOLIC_PROCESS	35	1.70203	0	0.0983019
KIT_GO_BP	GO_POSITIVE_REGULATION_OF_RECEPTOR_MEDIATED_ENDOCYTOSIS	44	1.69659	0	0.0991969
KIT_GO_BP	GO_REGULATION_OF_EPITHELIAL_CELL_PROLIFERATION	263	1.68923	0	0.101679
KIT_GO_BP	GO_EXTRACELLULAR_MATRIX_DISASSEMBLY	71	1.68939	0.0021645	0.103014
KIT_GO_BP	GO_REGULATION_OF_RECEPTOR_MEDIATED_ENDOCYTOSIS	75	1.6843	0.00403226	0.106597
KIT_GO_BP	GO_SECONDARY_METABOLITE_BIOSYNTHETIC_PROCESS	19	1.68237	0.0161616	0.107241
KIT_GO_BP	GO_POSITIVE_REGULATION_OF_OSTEOBLAST_DIFFERENTIATION	55	1.68089	0.00198413	0.107583
KIT_GO_BP	GO_PLATELET_DEGRANULATION	99	1.67713	0	0.110399
KIT_GO_BP	GO_SMOOTH_MUSCLE_CONTRACTION	45	1.67325	0.00419287	0.110639
KIT_GO_BP	GO_KIDNEY_MORPHOGENESIS	79	1.67367	0	0.111587
KIT_GO_BP	GO_REGULATION_OF_CARDIAC_MUSCLE_CELL_DIFFERENTIATION	15	1.66234	0.012931	0.111772
KIT_GO_BP	GO_LENS_DEVELOPMENT_IN_CAMERA_TYPE_EYE	61	1.65707	0.00196078	0.111824
KIT_GO_BP	GO_CENTRAL_NERVOUS_SYSTEM_NEURON_AXONOGENESIS	21	1.65809	0.008	0.111883
KIT_GO_BP	GO_NEGATIVE_REGULATION_OF_LEUKOCYTE_MEDIATED_IMMUNITY	45	1.67398	0.00219298	0.112577
KIT_GO_BP	GO_HEART_PROCESS	82	1.65961	0	0.112609
KIT_GO_BP	GO_EMBRYONIC_HINDLIMB_MORPHOGENESIS	27	1.65846	0.0155945	0.112807
KIT_GO_BP	GO_MORPHOGENESIS_OF_A_BRANCHING_STRUCTURE	156	1.66253	0	0.112953
KIT_GO_BP	GO_PROTEIN_LOCALIZATION_TO_GOLGI_APPARATUS	25	1.64823	0.012848	0.113279
KIT_GO_BP	GO_POSITIVE_REGULATION_OF_EPITHELIAL_CELL_PROLIFERATION	139	1.6491	0	0.11339
KIT_GO_BP	GO_REGULATION_OF_CELL_JUNCTION_ASSEMBLY	66	1.65989	0	0.113553
KIT_GO_BP	GO_CELLULAR_RESPONSE_TO_NUTRIENT	38	1.66309	0.0123711	0.113621
KIT_GO_BP	GO_SENSORY_ORGAN_MORPHOGENESIS	226	1.66942	0	0.114068
KIT_GO_BP	GO_CELLULAR_RESPONSE_TO_AMINO_ACID_STIMULUS	43	1.6514	0.00208333	0.114114
KIT_GO_BP	GO_EMBRYONIC_DIGESTIVE_TRACT_DEVELOPMENT	30	1.6503	0.002	0.114357
KIT_GO_BP	GO_SKELETAL_SYSTEM_MORPHOGENESIS	185	1.64925	0	0.114448
KIT_GO_BP	GO_REGULATION_OF_PLATELET_AGGREGATION	16	1.66344	0.0124481	0.114465
KIT_GO_BP	GO_ACTIN_MEDIATED_CELL_CONTRACTION	74	1.65195	0	0.114531
KIT_GO_BP	GO_POSITIVE_REGULATION_OF_MUSCLE_CELL_DIFFERENTIATION	74	1.65253	0.0021322	0.115081
KIT_GO_BP	GO_LONG_TERM_SYNAPTIC_POTENTIATION	38	1.66502	0.00817996	0.115155
KIT_GO_BP	GO_NEGATIVE_REGULATION_OF_CELL_CELL_ADHESION	124	1.66621	0	0.115254
KIT_GO_BP	GO_POSITIVE_REGULATION_OF_AUTOPHAGY	66	1.66366	0.00200803	0.115578
KIT_GO_BP	GO_EMBRYONIC_MORPHOGENESIS	488	1.667	0	0.115762
KIT_GO_BP	GO_PROTEIN_TARGETING_TO_PLASMA_MEMBRANE	22	1.65268	0.0060241	0.116218
KIT_GO_BP	GO_NEGATIVE_REGULATION_OF_CELL_KILLING	18	1.64467	0.0142857	0.116234
KIT_GO_BP	GO_NEGATIVE_REGULATION_OF_SMOOTH_MUSCLE_CELL_MIGRATION	16	1.64014	0.011811	0.118971
KIT_GO_BP	GO_NEGATIVE_REGULATION_OF_LYMPHOCYTE_MEDIATED_IMMUNITY	34	1.64089	0.00212314	0.119202
KIT_GO_BP	GO_REGULATION_OF_PLATELET_ACTIVATION	30	1.6307	0.00787402	0.120311
KIT_GO_BP	GO_NEGATIVE_REGULATION_OF_MUSCLE_TISSUE_DEVELOPMENT	35	1.63598	0.00416667	0.120439
KIT_GO_BP	GO_POSITIVE_REGULATION_OF_TRANSMEMBRANE_RECEPTOR_PROTEIN_SERINE_THREONINE_KINASE_SIGNALING_PATHWAY	92	1.62503	0.00398406	0.120787
KIT_GO_BP	GO_POSITIVE_REGULATION_OF_OSSIFICATION	77	1.6284	0.00421941	0.120908
KIT_GO_BP	GO_CARDIAC_MYOFIBRIL_ASSEMBLY	15	1.62243	0.0204082	0.120941
KIT_GO_BP	GO_CHONDROCYTE_DIFFERENTIATION	57	1.6232	0.00588235	0.120968
KIT_GO_BP	GO_VENTRICULAR_CARDIAC_MUSCLE_CELL_ACTION_POTENTIAL	15	1.62912	0.0146138	0.121072
KIT_GO_BP	GO_ESTROUS_CYCLE	19	1.63634	0.0138614	0.12123
KIT_GO_BP	GO_NEGATIVE_REGULATION_OF_LYMPHOCYTE_DIFFERENTIATION	37	1.6373	0.00988142	0.121259
KIT_GO_BP	GO_DEFENSE_RESPONSE_TO_GRAM_NEGATIVE_BACTERIUM	38	1.63412	0.00617284	0.121293
KIT_GO_BP	GO_DENDRITE_MORPHOGENESIS	39	1.63071	0.0020284	0.121445
KIT_GO_BP	GO_POSITIVE_REGULATION_OF_LOCOMOTION	392	1.62703	0	0.12149
KIT_GO_BP	GO_DIGESTIVE_TRACT_MORPHOGENESIS	45	1.63281	0.0104384	0.121539
KIT_GO_BP	GO_OSSIFICATION	231	1.62517	0	0.12171
KIT_GO_BP	GO_REGULATION_OF_OSSIFICATION	158	1.62322	0	0.121987
KIT_GO_BP	GO_NEGATIVE_REGULATION_OF_HOMOTYPIC_CELL_CELL_ADHESION	91	1.63116	0.00201207	0.122104
KIT_GO_BP	GO_REGULATION_OF_DIGESTIVE_SYSTEM_PROCESS	34	1.62567	0.00625	0.122211
KIT_GO_BP	GO_REGULATION_OF_ACTION_POTENTIAL	36	1.6091	0.0139721	0.124782
KIT_GO_BP	GO_MYELOID_LEUKOCYTE_MEDIATED_IMMUNITY	38	1.61053	0.018595	0.124924
KIT_GO_BP	GO_HINDLIMB_MORPHOGENESIS	35	1.61817	0.0121951	0.124965
KIT_GO_BP	GO_VASOCONSTRICTION	28	1.60935	0.0133843	0.125363
KIT_GO_BP	GO_EMBRYONIC_FORELIMB_MORPHOGENESIS	31	1.61104	0.0118577	0.125378
KIT_GO_BP	GO_RESPONSE_TO_STIMULUS_INVOLVED_IN_REGULATION_OF_MUSCLE_ADAPTATION	15	1.61133	0.0183673	0.125913
KIT_GO_BP	GO_CARTILAGE_DEVELOPMENT	138	1.61274	0	0.126203
KIT_GO_BP	GO_REGULATION_OF_SMOOTHENED_SIGNALING_PATHWAY	58	1.61631	0.00972763	0.126239
KIT_GO_BP	GO_SMOOTH_MUSCLE_TISSUE_DEVELOPMENT	17	1.6118	0.0178926	0.126257
KIT_GO_BP	GO_REGULATION_OF_AXON_GUIDANCE	36	1.6134	0.0105485	0.126453
KIT_GO_BP	GO_MESONEPHRIC_TUBULE_MORPHOGENESIS	52	1.61398	0.00616016	0.126944
KIT_GO_BP	GO_SKELETAL_SYSTEM_DEVELOPMENT	420	1.60635	0	0.127357
KIT_GO_BP	GO_REGULATION_OF_MUSCLE_ADAPTATION	59	1.60516	0	0.12764
KIT_GO_BP	GO_RESPIRATORY_SYSTEM_DEVELOPMENT	175	1.61405	0	0.127903
KIT_GO_BP	GO_CARDIAC_MUSCLE_CELL_DIFFERENTIATION	62	1.60403	0.0103093	0.128018
KIT_GO_BP	GO_SMAD_PROTEIN_SIGNAL_TRANSDUCTION	51	1.60159	0.00585938	0.128865
KIT_GO_BP	GO_LENS_MORPHOGENESIS_IN_CAMERA_TYPE_EYE	18	1.60239	0.0169492	0.128947
KIT_GO_BP	GO_RESPONSE_TO_GROWTH_HORMONE	29	1.58847	0.0150862	0.130219
KIT_GO_BP	GO_CARDIAC_CHAMBER_DEVELOPMENT	137	1.59104	0.00208333	0.130786
KIT_GO_BP	GO_KIDNEY_EPITHELIUM_DEVELOPMENT	122	1.5886	0	0.130926
KIT_GO_BP	GO_NEGATIVE_REGULATION_OF_CYTOKINE_PRODUCTION_INVOLVED_IN_IMMUNE_RESPONSE	21	1.5865	0.028866	0.131057
KIT_GO_BP	GO_HEART_DEVELOPMENT	423	1.59152	0	0.13114
KIT_GO_BP	GO_REGULATION_OF_MUSCLE_CELL_APOPTOTIC_PROCESS	41	1.58905	0.0121951	0.131241
KIT_GO_BP	GO_MATING	35	1.59212	0.0161616	0.131337
KIT_GO_BP	GO_PROTEOGLYCAN_METABOLIC_PROCESS	71	1.59439	0.00191205	0.131337
KIT_GO_BP	GO_CORONARY_VASCULATURE_DEVELOPMENT	34	1.58966	0.0229167	0.131537
KIT_GO_BP	GO_NEURON_PROJECTION_GUIDANCE	185	1.58666	0	0.131699
KIT_GO_BP	GO_PEPTIDE_HORMONE_PROCESSING	30	1.5932	0.018595	0.131731
KIT_GO_BP	GO_CONNECTIVE_TISSUE_DEVELOPMENT	184	1.5953	0	0.132025
KIT_GO_BP	GO_LUNG_EPITHELIUM_DEVELOPMENT	30	1.59459	0.010661	0.132041
KIT_GO_BP	GO_CARDIAC_CONDUCTION	82	1.59222	0.0020202	0.132122
KIT_GO_BP	GO_BODY_MORPHOGENESIS	40	1.57041	0.0172745	0.132244
KIT_GO_BP	GO_LONG_TERM_MEMORY	24	1.59587	0.0142566	0.132365
KIT_GO_BP	GO_TRABECULA_MORPHOGENESIS	35	1.58002	0.0208333	0.132371
KIT_GO_BP	GO_REGULATION_OF_CIRCADIAN_SLEEP_WAKE_CYCLE	24	1.57212	0.028463	0.132454
KIT_GO_BP	GO_POSITIVE_REGULATION_OF_GLYCOPROTEIN_METABOLIC_PROCESS	20	1.58457	0.0197239	0.132658
KIT_GO_BP	GO_CARDIAC_SEPTUM_DEVELOPMENT	81	1.57898	0.00192308	0.132721
KIT_GO_BP	GO_HOMOPHILIC_CELL_ADHESION_VIA_PLASMA_MEMBRANE_ADHESION_MOLECULES	122	1.59635	0	0.132825
KIT_GO_BP	GO_RETINAL_GANGLION_CELL_AXON_GUIDANCE	18	1.56929	0.022	0.132856
KIT_GO_BP	GO_NEGATIVE_REGULATION_OF_POTASSIUM_ION_TRANSMEMBRANE_TRANSPORT	21	1.57051	0.0136986	0.132913
KIT_GO_BP	GO_SYNAPSE_ORGANIZATION	138	1.57105	0	0.132979
KIT_GO_BP	GO_RESPONSE_TO_AMINO_ACID	95	1.58018	0.0019685	0.133024
KIT_GO_BP	GO_PROTEIN_ADP_RIBOSYLATION	20	1.57611	0.0232108	0.133101
KIT_GO_BP	GO_TUBE_DEVELOPMENT	496	1.57226	0	0.133116
KIT_GO_BP	GO_RESPONSE_TO_INTERLEUKIN_6	24	1.58077	0.01417	0.133143
KIT_GO_BP	GO_CELLULAR_RESPONSE_TO_ACID_CHEMICAL	158	1.57274	0	0.133354
KIT_GO_BP	GO_FORELIMB_MORPHOGENESIS	39	1.57647	0.00838574	0.133385
KIT_GO_BP	GO_ENDOCHONDRAL_BONE_MORPHOGENESIS	43	1.59653	0.0122699	0.133551
KIT_GO_BP	GO_SUBSTRATE_DEPENDENT_CELL_MIGRATION	27	1.56745	0.0260521	0.133595
KIT_GO_BP	GO_REFLEX	20	1.57761	0.0139721	0.13364
KIT_GO_BP	GO_NEGATIVE_REGULATION_OF_VASCULATURE_DEVELOPMENT	77	1.56796	0.00209644	0.133718
KIT_GO_BP	GO_EAR_MORPHOGENESIS	105	1.57687	0	0.133787
KIT_GO_BP	GO_REGULATION_OF_RESPONSE_TO_REACTIVE_OXYGEN_SPECIES	31	1.58085	0.0178926	0.133883
KIT_GO_BP	GO_REGULATION_OF_MICROTUBULE_BASED_MOVEMENT	16	1.57288	0.033195	0.134008
KIT_GO_BP	GO_REGULATION_OF_EPITHELIAL_CELL_APOPTOTIC_PROCESS	52	1.58201	0.0139442	0.13408
KIT_GO_BP	GO_INTRA_GOLGI_VESICLE_MEDIATED_TRANSPORT	34	1.57465	0.0272904	0.134114
KIT_GO_BP	GO_SMOOTHENED_SIGNALING_PATHWAY	59	1.57396	0.00399202	0.134115
KIT_GO_BP	GO_POSITIVE_REGULATION_OF_CELL_ADHESION	348	1.59692	0	0.134124
KIT_GO_BP	GO_CELLULAR_RESPONSE_TO_INTERFERON_GAMMA	105	1.58269	0.00204918	0.134207
KIT_GO_BP	GO_POSITIVE_REGULATION_OF_CELL_MATRIX_ADHESION	39	1.58115	0.00214133	0.134395
KIT_GO_BP	GO_EXTRACELLULAR_MATRIX_ASSEMBLY	15	1.57302	0.0233546	0.134622
KIT_GO_BP	GO_POSITIVE_REGULATION_OF_PEPTIDYL_SERINE_PHOSPHORYLATION	83	1.56447	0.00417537	0.136546
KIT_GO_BP	GO_NEGATIVE_REGULATION_OF_SMOOTHENED_SIGNALING_PATHWAY	25	1.56347	0.0163265	0.136967
KIT_GO_BP	GO_CELLULAR_RESPONSE_TO_KETONE	66	1.56282	0.01222	0.136996
KIT_GO_BP	GO_NEGATIVE_REGULATION_OF_RESPONSE_TO_CYTOKINE_STIMULUS	36	1.56098	0.00829876	0.138513
KIT_GO_BP	GO_NEGATIVE_REGULATION_OF_CELL_SUBSTRATE_ADHESION	48	1.55916	0.0105932	0.140099
KIT_GO_BP	GO_PROTEIN_LOCALIZATION_TO_LYSOSOME	17	1.55688	0.023622	0.142066
KIT_GO_BP	GO_SEMAPHORIN_PLEXIN_SIGNALING_PATHWAY	35	1.55569	0.00804829	0.142986
KIT_GO_BP	GO_PROTEIN_DEGLYCOSYLATION	18	1.55193	0.0209205	0.145633
KIT_GO_BP	GO_RESPONSE_TO_INTERFERON_GAMMA	125	1.55208	0.00199601	0.146228
KIT_GO_BP	GO_NEGATIVE_REGULATION_OF_EMBRYONIC_DEVELOPMENT	25	1.55254	0.0251938	0.146365
KIT_GO_BP	GO_CARDIAC_MUSCLE_TISSUE_DEVELOPMENT	121	1.54948	0.00429185	0.147209
KIT_GO_BP	GO_TRABECULA_FORMATION	23	1.54869	0.025641	0.147322
KIT_GO_BP	GO_ANTIGEN_PROCESSING_AND_PRESENTATION_OF_ENDOGENOUS_ANTIGEN	15	1.54997	0.0185185	0.147401
KIT_GO_BP	GO_REGULATION_OF_BONE_REMODELING	38	1.54784	0.0277228	0.147619
KIT_GO_BP	GO_REGULATION_OF_SKELETAL_MUSCLE_TISSUE_DEVELOPMENT	47	1.54264	0.0141129	0.147807
KIT_GO_BP	GO_EYE_MORPHOGENESIS	129	1.54195	0.00409836	0.147881
KIT_GO_BP	GO_REGULATION_OF_MEMBRANE_REPOLARIZATION	30	1.54586	0.0260521	0.147923
KIT_GO_BP	GO_CHONDROCYTE_DEVELOPMENT	20	1.54701	0.0231579	0.147927
KIT_GO_BP	GO_EMBRYONIC_DIGESTIVE_TRACT_MORPHOGENESIS	15	1.54453	0.0456432	0.14825
KIT_GO_BP	GO_EPITHELIAL_CELL_MORPHOGENESIS	39	1.54287	0.015534	0.148275
KIT_GO_BP	GO_SENSORY_ORGAN_DEVELOPMENT	459	1.54615	0	0.148358
KIT_GO_BP	GO_NEGATIVE_REGULATION_OF_PLATELET_ACTIVATION	16	1.54483	0.042885	0.148567
KIT_GO_BP	GO_RESPONSE_TO_MUSCLE_ACTIVITY	18	1.54301	0.0323232	0.148835
KIT_GO_BP	GO_GOLGI_TO_ENDOSOME_TRANSPORT	16	1.54317	0.0348837	0.149343
KIT_GO_BP	GO_REGULATION_OF_LYMPHOCYTE_DIFFERENTIATION	118	1.53883	0	0.150459
KIT_GO_BP	GO_CELLULAR_COMPONENT_MAINTENANCE	17	1.53469	0.0329457	0.150679
KIT_GO_BP	GO_CELL_COMMUNICATION_BY_ELECTRICAL_COUPLING	15	1.53784	0.0322581	0.151072
KIT_GO_BP	GO_NEGATIVE_REGULATION_OF_T_CELL_RECEPTOR_SIGNALING_PATHWAY	15	1.53896	0.0411523	0.151082
KIT_GO_BP	GO_SKIN_DEVELOPMENT	176	1.53479	0	0.151287
KIT_GO_BP	GO_NEGATIVE_REGULATION_OF_ENDOTHELIAL_CELL_PROLIFERATION	30	1.53634	0.0166667	0.151452
KIT_GO_BP	GO_REGULATION_OF_EMBRYONIC_DEVELOPMENT	106	1.53518	0.00581395	0.151463
KIT_GO_BP	GO_DIGESTIVE_SYSTEM_DEVELOPMENT	131	1.53695	0.00210526	0.151489
KIT_GO_BP	GO_MUSCLE_STRUCTURE_DEVELOPMENT	387	1.53535	0	0.152032
KIT_GO_BP	GO_TUBE_MORPHOGENESIS	295	1.53023	0	0.152049
KIT_GO_BP	GO_NEGATIVE_REGULATION_OF_STEM_CELL_PROLIFERATION	15	1.53069	0.0419162	0.152207
KIT_GO_BP	GO_MORPHOGENESIS_OF_AN_EPITHELIUM	364	1.51848	0	0.152298
KIT_GO_BP	GO_NEGATIVE_REGULATION_OF_MUSCLE_CELL_APOPTOTIC_PROCESS	30	1.52714	0.0271399	0.152327
KIT_GO_BP	GO_CENTRAL_NERVOUS_SYSTEM_PROJECTION_NEURON_AXONOGENESIS	17	1.53257	0.0421687	0.152558
KIT_GO_BP	GO_BIOMINERAL_TISSUE_DEVELOPMENT	66	1.53094	0.00408163	0.152588
KIT_GO_BP	GO_REGULATION_OF_CELL_MATRIX_ADHESION	86	1.5177	0.00594059	0.152603
KIT_GO_BP	GO_CELL_MORPHOGENESIS_INVOLVED_IN_NEURON_DIFFERENTIATION	331	1.52746	0	0.152646
KIT_GO_BP	GO_POSITIVE_REGULATION_OF_SMOOTH_MUSCLE_CELL_MIGRATION	29	1.53146	0.0199601	0.152701
KIT_GO_BP	GO_REGULATION_OF_HEART_CONTRACTION	216	1.51859	0.00195695	0.152767
KIT_GO_BP	GO_CELLULAR_RESPONSE_TO_INTERLEUKIN_6	20	1.52036	0.0368852	0.152922
KIT_GO_BP	GO_NEGATIVE_REGULATION_OF_OSTEOCLAST_DIFFERENTIATION	21	1.52839	0.0217391	0.152969
KIT_GO_BP	GO_NEGATIVE_REGULATION_OF_SEQUENCE_SPECIFIC_DNA_BINDING_TRANSCRIPTION_FACTOR_ACTIVITY	118	1.52772	0	0.153056
KIT_GO_BP	GO_NEPHRON_EPITHELIUM_DEVELOPMENT	91	1.52075	0.00202429	0.153058
KIT_GO_BP	GO_ESTABLISHMENT_OF_PROTEIN_LOCALIZATION_TO_PLASMA_MEMBRANE	80	1.51964	0.00215054	0.153167
KIT_GO_BP	GO_REGULATION_OF_PROTEIN_KINASE_B_SIGNALING	111	1.53163	0.00203252	0.153181
KIT_GO_BP	GO_NEURON_PROJECTION_MORPHOGENESIS	357	1.51863	0	0.153348
KIT_GO_BP	GO_CARDIAC_MUSCLE_CELL_ACTION_POTENTIAL	37	1.521	0.0224949	0.153385
KIT_GO_BP	GO_REGULATION_OF_ENDOTHELIAL_CELL_MIGRATION	110	1.51609	0.00403226	0.153406
KIT_GO_BP	GO_UTERUS_DEVELOPMENT	17	1.51389	0.0419162	0.153408
KIT_GO_BP	GO_MUSCLE_SYSTEM_PROCESS	269	1.52153	0	0.153412
KIT_GO_BP	GO_POSITIVE_REGULATION_OF_STRIATED_MUSCLE_CELL_DIFFERENTIATION	44	1.52852	0.0163599	0.15349
KIT_GO_BP	GO_REGULATION_OF_GLYCOPROTEIN_METABOLIC_PROCESS	39	1.52199	0.0308642	0.153602
KIT_GO_BP	GO_REPLACEMENT_OSSIFICATION	24	1.51891	0.0296443	0.153627
KIT_GO_BP	GO_REGULATION_OF_MUSCLE_SYSTEM_PROCESS	188	1.51646	0	0.153674
KIT_GO_BP	GO_NEURAL_TUBE_PATTERNING	28	1.51407	0.0341365	0.153755
KIT_GO_BP	GO_REGULATION_OF_SKELETAL_MUSCLE_CELL_DIFFERENTIATION	15	1.52277	0.0326531	0.153906
KIT_GO_BP	GO_REGULATION_OF_SMOOTH_MUSCLE_CELL_PROLIFERATION	92	1.52322	0.00616016	0.154019
KIT_GO_BP	GO_REGULATION_OF_POSITIVE_CHEMOTAXIS	22	1.51427	0.0313152	0.154047
KIT_GO_BP	GO_HEART_MORPHOGENESIS	197	1.51513	0	0.154131
KIT_GO_BP	GO_REGULATION_OF_HYDROGEN_PEROXIDE_METABOLIC_PROCESS	15	1.52205	0.0309917	0.154213
KIT_GO_BP	GO_REGULATION_OF_MUSCLE_CELL_DIFFERENTIATION	136	1.51451	0.00398406	0.154366
KIT_GO_BP	GO_STRIATED_MUSCLE_CELL_DIFFERENTIATION	153	1.52345	0	0.154408
KIT_GO_BP	GO_TRACHEA_DEVELOPMENT	19	1.5238	0.0408163	0.154611
KIT_GO_BP	GO_CARDIAC_CELL_DEVELOPMENT	43	1.52433	0.0152381	0.154673
KIT_GO_BP	GO_REGULATION_OF_POTASSIUM_ION_TRANSPORT	82	1.52447	0.00402414	0.15514
KIT_GO_BP	GO_CARDIAC_MUSCLE_CELL_CONTRACTION	29	1.51116	0.0189873	0.156294
KIT_GO_BP	GO_CRANIAL_SKELETAL_SYSTEM_DEVELOPMENT	53	1.51046	0.0204499	0.156555
KIT_GO_BP	GO_NEURAL_TUBE_DEVELOPMENT	129	1.50941	0.00207039	0.156752
KIT_GO_BP	GO_NEGATIVE_REGULATION_OF_CELL_ACTIVATION	145	1.507	0.0019802	0.15679
KIT_GO_BP	GO_RETINOIC_ACID_RECEPTOR_SIGNALING_PATHWAY	17	1.50966	0.0413223	0.156968
KIT_GO_BP	GO_REGULATION_OF_KERATINOCYTE_PROLIFERATION	23	1.50704	0.0307377	0.157383
KIT_GO_BP	GO_COCHLEA_MORPHOGENESIS	20	1.50792	0.035503	0.157462
KIT_GO_BP	GO_NEGATIVE_REGULATION_OF_LOCOMOTION	244	1.50837	0	0.157468
KIT_GO_BP	GO_REGULATION_OF_CELL_CELL_ADHESION	342	1.50728	0	0.157656
KIT_GO_BP	GO_CELLULAR_RESPONSE_TO_ALCOHOL	105	1.50376	0.00803213	0.157815
KIT_GO_BP	GO_CIRCULATORY_SYSTEM_PROCESS	345	1.5038	0	0.158377
KIT_GO_BP	GO_SEGMENTATION	78	1.5042	0.00407332	0.158507
KIT_GO_BP	GO_ODONTOGENESIS	102	1.50442	0.004	0.158889
KIT_GO_BP	GO_BONE_MINERALIZATION	34	1.5047	0.0305499	0.159157
KIT_GO_BP	GO_REGULATION_OF_MEMBRANE_LIPID_DISTRIBUTION	30	1.50071	0.0308008	0.159346
KIT_GO_BP	GO_RESPONSE_TO_ACID_CHEMICAL	286	1.50193	0	0.159647
KIT_GO_BP	GO_MESONEPHROS_DEVELOPMENT	88	1.50089	0.00407332	0.159732
KIT_GO_BP	GO_REGULATION_OF_MYOTUBE_DIFFERENTIATION	50	1.50105	0.0227743	0.160125
KIT_GO_BP	GO_T_CELL_LINEAGE_COMMITMENT	15	1.49892	0.0445344	0.161023
KIT_GO_BP	GO_NEURON_PROJECTION_DEVELOPMENT	490	1.4972	0	0.16199
KIT_GO_BP	GO_DEFENSE_RESPONSE_TO_VIRUS	141	1.49749	0.00407332	0.162258
KIT_GO_BP	GO_INNER_EAR_MORPHOGENESIS	86	1.49646	0.00627615	0.162283
KIT_GO_BP	GO_REGULATION_OF_CAMP_MEDIATED_SIGNALING	23	1.496	0.0290456	0.162286
KIT_GO_BP	GO_EMBRYONIC_ORGAN_MORPHOGENESIS	260	1.49451	0	0.163122
KIT_GO_BP	GO_REGULATION_OF_INSULIN_LIKE_GROWTH_FACTOR_RECEPTOR_SIGNALING_PATHWAY	22	1.49457	0.045082	0.163643
KIT_GO_BP	GO_NEGATIVE_REGULATION_OF_POTASSIUM_ION_TRANSPORT	32	1.48804	0.0277186	0.166383
KIT_GO_BP	GO_REGULATION_OF_POTASSIUM_ION_TRANSMEMBRANE_TRANSPORT	60	1.48978	0.025641	0.166385
KIT_GO_BP	GO_TISSUE_MORPHOGENESIS	490	1.49011	0	0.166503
KIT_GO_BP	GO_EXPLORATION_BEHAVIOR	22	1.48616	0.0395833	0.166584
KIT_GO_BP	GO_COCHLEA_DEVELOPMENT	35	1.49098	0.0338266	0.166623
KIT_GO_BP	GO_NEGATIVE_REGULATION_OF_LEUKOCYTE_DIFFERENTIATION	75	1.48823	0.00204082	0.166681
KIT_GO_BP	GO_OLIGOSACCHARIDE_METABOLIC_PROCESS	61	1.48721	0.0175781	0.166829
KIT_GO_BP	GO_REGULATION_OF_ENDOTHELIAL_CELL_PROLIFERATION	89	1.48641	0.0102041	0.166833
KIT_GO_BP	GO_REGULATION_OF_T_CELL_DIFFERENTIATION	95	1.48679	0.00618557	0.166844
KIT_GO_BP	GO_CELLULAR_RESPONSE_TO_DSRNA	30	1.49126	0.033195	0.166894
KIT_GO_BP	GO_MAMMARY_GLAND_MORPHOGENESIS	37	1.49011	0.028169	0.167109
KIT_GO_BP	GO_REGULATION_OF_ENDOTHELIAL_CELL_APOPTOTIC_PROCESS	37	1.48835	0.0414079	0.167146
KIT_GO_BP	GO_ACUTE_PHASE_RESPONSE	39	1.48879	0.0394477	0.167161
KIT_GO_BP	GO_REGULATION_OF_SMOOTH_MUSCLE_CONTRACTION	59	1.48484	0.0251572	0.16782
KIT_GO_BP	GO_GLYCOSPHINGOLIPID_METABOLIC_PROCESS	62	1.48389	0.011811	0.168541
KIT_GO_BP	GO_RENAL_TUBULE_DEVELOPMENT	76	1.48218	0.011811	0.170305
KIT_GO_BP	GO_RESPONSE_TO_DEXAMETHASONE	30	1.47819	0.0301724	0.171521
KIT_GO_BP	GO_POSITIVE_REGULATION_OF_PROTEIN_KINASE_B_SIGNALING	76	1.48038	0.00821355	0.17159
KIT_GO_BP	GO_PROTEIN_INSERTION_INTO_MEMBRANE	19	1.47847	0.0485232	0.171775
KIT_GO_BP	GO_RESPONSE_TO_AUDITORY_STIMULUS	21	1.48044	0.0392157	0.172103
KIT_GO_BP	GO_MUSCLE_CELL_DIFFERENTIATION	213	1.47856	0	0.17222
KIT_GO_BP	GO_GLAND_MORPHOGENESIS	90	1.47871	0.00808081	0.172624
KIT_GO_BP	GO_DETECTION_OF_LIGHT_STIMULUS_INVOLVED_IN_SENSORY_PERCEPTION	15	1.47634	0.0428571	0.172778
KIT_GO_BP	GO_RESPIRATORY_GASEOUS_EXCHANGE	45	1.47894	0.0181818	0.172943
KIT_GO_BP	GO_REGULATION_OF_TISSUE_REMODELING	58	1.47645	0.015534	0.173183
KIT_GO_BP	GO_MUSCLE_ORGAN_DEVELOPMENT	247	1.47424	0.00202429	0.174988
KIT_GO_BP	GO_REGULATION_OF_STRIATED_MUSCLE_CELL_DIFFERENTIATION	74	1.47191	0.0200803	0.177089
KIT_GO_BP	GO_MORPHOGENESIS_OF_EMBRYONIC_EPITHELIUM	117	1.4709	0.0155039	0.177877
KIT_GO_BP	GO_REGULATION_OF_NEURON_DIFFERENTIATION	491	1.46964	0	0.178439
KIT_GO_BP	GO_REGULATION_OF_CLATHRIN_MEDIATED_ENDOCYTOSIS	16	1.46971	0.0465116	0.178966
KIT_GO_BP	GO_TAXIS	418	1.46813	0	0.179379
KIT_GO_BP	GO_NEGATIVE_REGULATION_OF_INNATE_IMMUNE_RESPONSE	32	1.46639	0.0379242	0.180686
KIT_GO_BP	GO_REGULATION_OF_CHEMOTAXIS	170	1.46645	0.00200803	0.181186
KIT_GO_BP	GO_REGULATION_OF_NEURON_MIGRATION	26	1.46485	0.0454545	0.182246
KIT_GO_BP	GO_REGULATION_OF_FATTY_ACID_OXIDATION	24	1.46338	0.0422535	0.183642
KIT_GO_BP	GO_PEPTIDE_CROSS_LINKING	35	1.46285	0.0447761	0.183709
KIT_GO_BP	GO_CELLULAR_RESPONSE_TO_EXTRACELLULAR_STIMULUS	170	1.4606	0.0060241	0.186263
KIT_GO_BP	GO_EMBRYONIC_CAMERA_TYPE_EYE_DEVELOPMENT	33	1.458	0.0262097	0.186965
KIT_GO_BP	GO_POSITIVE_REGULATION_OF_SYNAPSE_ASSEMBLY	54	1.45837	0.0248447	0.187012
KIT_GO_BP	GO_NEGATIVE_REGULATION_OF_ANTIGEN_RECEPTOR_MEDIATED_SIGNALING_PATHWAY	19	1.45921	0.0458333	0.187035
KIT_GO_BP	GO_CELL_SUBSTRATE_ADHESION	150	1.45951	0.00413223	0.187199
KIT_GO_BP	GO_REGULATION_OF_HOMOTYPIC_CELL_CELL_ADHESION	276	1.4568	0	0.188058
KIT_GO_BP	GO_REGULATION_OF_CELL_MORPHOGENESIS_INVOLVED_IN_DIFFERENTIATION	305	1.45627	0.0019084	0.188263
KIT_GO_BP	GO_REGULATION_OF_PEPTIDYL_SERINE_PHOSPHORYLATION	109	1.45554	0.0122699	0.188771
KIT_GO_BP	GO_TRANSMEMBRANE_RECEPTOR_PROTEIN_TYROSINE_KINASE_SIGNALING_PATHWAY	466	1.45432	0.00206186	0.18946
KIT_GO_BP	GO_BRANCHING_MORPHOGENESIS_OF_AN_EPITHELIAL_TUBE	123	1.45364	0.0107066	0.189882
KIT_GO_BP	GO_NEGATIVE_REGULATION_OF_CYTOKINE_SECRETION	36	1.45438	0.0272537	0.18993
KIT_GO_BP	GO_ACTIN_FILAMENT_BASED_MOVEMENT	89	1.45292	0.00823045	0.190356
KIT_GO_BP	GO_REGULATION_OF_LEUKOCYTE_DIFFERENTIATION	207	1.44959	0	0.190673
KIT_GO_BP	GO_TUBE_FORMATION	115	1.45229	0.0018797	0.190676
KIT_GO_BP	GO_AMINOGLYCAN_BIOSYNTHETIC_PROCESS	94	1.45003	0.0122951	0.191143
KIT_GO_BP	GO_MONOCYTE_CHEMOTAXIS	35	1.45013	0.0345528	0.191575
KIT_GO_BP	GO_PEPTIDE_SECRETION	50	1.4477	0.028169	0.192142
KIT_GO_BP	GO_REGULATION_OF_NEURON_PROJECTION_DEVELOPMENT	362	1.44685	0	0.192771
KIT_GO_BP	GO_REGULATION_OF_ENDOCYTOSIS	189	1.4439	0.0020284	0.196425
KIT_GO_BP	GO_CELL_CELL_ADHESION_VIA_PLASMA_MEMBRANE_ADHESION_MOLECULES	170	1.44252	0.00594059	0.197248
KIT_GO_BP	GO_CELL_MORPHOGENESIS_INVOLVED_IN_DIFFERENTIATION	462	1.44057	0	0.199382
KIT_GO_BP	GO_REGULATION_OF_SYSTEM_PROCESS	485	1.43883	0	0.20131
KIT_GO_BP	GO_ACUTE_INFLAMMATORY_RESPONSE	65	1.4374	0.0263158	0.202164
KIT_GO_BP	GO_REGULATION_OF_ADHERENS_JUNCTION_ORGANIZATION	48	1.43741	0.0389344	0.202725
KIT_GO_BP	GO_CARDIAC_CHAMBER_MORPHOGENESIS	101	1.43528	0.0102881	0.20414
KIT_GO_BP	GO_INOSITOL_LIPID_MEDIATED_SIGNALING	111	1.43476	0.0104384	0.204338
KIT_GO_BP	GO_CELLULAR_RESPONSE_TO_OXYGEN_LEVELS	132	1.43399	0	0.204947
KIT_GO_BP	GO_REGULATION_OF_SODIUM_ION_TRANSPORT	68	1.42969	0.0196078	0.209005
KIT_GO_BP	GO_NEGATIVE_REGULATION_OF_PROTEIN_SECRETION	93	1.42546	0.0102669	0.214202
KIT_GO_BP	GO_REGULATION_OF_CYTOSOLIC_CALCIUM_ION_CONCENTRATION	191	1.42466	0.00591716	0.214825
KIT_GO_BP	GO_CELLULAR_RESPONSE_TO_CORTICOSTEROID_STIMULUS	51	1.4228	0.0361905	0.215955
KIT_GO_BP	GO_NEGATIVE_REGULATION_OF_CELLULAR_PROTEIN_LOCALIZATION	119	1.41812	0.023301	0.216149
KIT_GO_BP	GO_EYE_DEVELOPMENT	303	1.41816	0	0.21667
KIT_GO_BP	GO_CELLULAR_RESPONSE_TO_ESTRADIOL_STIMULUS	26	1.41852	0.0411523	0.216793
KIT_GO_BP	GO_STRIATED_MUSCLE_CONTRACTION	96	1.41853	0.0199115	0.217373
KIT_GO_BP	GO_NEUROMUSCULAR_JUNCTION_DEVELOPMENT	35	1.41883	0.0318091	0.217504
KIT_GO_BP	GO_DEVELOPMENTAL_CELL_GROWTH	70	1.41692	0.0311891	0.217504
KIT_GO_BP	GO_LIPID_CATABOLIC_PROCESS	206	1.419	0.00387597	0.217844
KIT_GO_BP	GO_REGULATED_EXOCYTOSIS	197	1.41937	0.002	0.218431
KIT_GO_BP	GO_REGULATION_OF_PEPTIDYL_TYROSINE_PHOSPHORYLATION	202	1.41543	0.00852879	0.219227
KIT_GO_BP	GO_NEGATIVE_REGULATION_OF_CELL_MORPHOGENESIS_INVOLVED_IN_DIFFERENTIATION	108	1.41492	0.0123203	0.219433
KIT_GO_BP	GO_REGULATION_OF_EPITHELIAL_CELL_MIGRATION	160	1.41429	0.00404858	0.219801
KIT_GO_BP	GO_POST_GOLGI_VESICLE_MEDIATED_TRANSPORT	78	1.4137	0.0313112	0.220079
KIT_GO_BP	GO_ARTERY_DEVELOPMENT	70	1.41262	0.0220884	0.221136
KIT_GO_BP	GO_PEPTIDE_TRANSPORT	63	1.4112	0.0342742	0.222198
KIT_GO_BP	GO_PALATE_DEVELOPMENT	76	1.41136	0.0261044	0.222524
KIT_GO_BP	GO_ERBB_SIGNALING_PATHWAY	77	1.40929	0.0275591	0.223973
KIT_GO_BP	GO_POSITIVE_REGULATION_OF_BIOMINERAL_TISSUE_DEVELOPMENT	33	1.40852	0.0454545	0.224041
KIT_GO_BP	GO_POSITIVE_REGULATION_OF_NEURON_DIFFERENTIATION	268	1.40575	0.0019305	0.224446
KIT_GO_BP	GO_POSITIVE_REGULATION_OF_ANION_TRANSPORT	54	1.40502	0.0285714	0.224503
KIT_GO_BP	GO_CELLULAR_RESPONSE_TO_RETINOIC_ACID	60	1.40391	0.0351967	0.224542
KIT_GO_BP	GO_EMBRYONIC_CRANIAL_SKELETON_MORPHOGENESIS	44	1.40857	0.0481172	0.224545
KIT_GO_BP	GO_REGULATION_OF_MUSCLE_CONTRACTION	145	1.4058	0.0162272	0.224925
KIT_GO_BP	GO_DEVELOPMENTAL_GROWTH_INVOLVED_IN_MORPHOGENESIS	92	1.40612	0.020284	0.225035
KIT_GO_BP	GO_NEGATIVE_REGULATION_OF_VIRAL_GENOME_REPLICATION	42	1.40231	0.0357853	0.225298
KIT_GO_BP	GO_GROWTH	357	1.40263	0	0.225405
KIT_GO_BP	GO_MUSCLE_CONTRACTION	222	1.40613	0.0019802	0.225617
KIT_GO_BP	GO_OSTEOBLAST_DIFFERENTIATION	117	1.40639	0.020284	0.225824
KIT_GO_BP	GO_MYOTUBE_DIFFERENTIATION	49	1.40116	0.036965	0.225897
KIT_GO_BP	GO_CELL_MATRIX_ADHESION	111	1.40697	0.0116732	0.226006
KIT_GO_BP	GO_METANEPHROS_DEVELOPMENT	80	1.40658	0.0288066	0.226073
KIT_GO_BP	GO_CELLULAR_RESPONSE_TO_LIPID	403	1.4004	0.00381679	0.22609
KIT_GO_BP	GO_REGULATION_OF_SEQUENCE_SPECIFIC_DNA_BINDING_TRANSCRIPTION_FACTOR_ACTIVITY	325	1.39983	0.00199601	0.226342
KIT_GO_BP	GO_SKELETAL_MUSCLE_ORGAN_DEVELOPMENT	124	1.39628	0.0116732	0.227607
KIT_GO_BP	GO_MYOFIBRIL_ASSEMBLY	47	1.39637	0.0424242	0.228013
KIT_GO_BP	GO_REGULATION_OF_VASCULATURE_DEVELOPMENT	219	1.39656	0.0039604	0.228305
KIT_GO_BP	GO_CELL_GROWTH	116	1.39665	0.0120724	0.228715
KIT_GO_BP	GO_PEPTIDYL_TYROSINE_MODIFICATION	175	1.39696	0.010352	0.228785
KIT_GO_BP	GO_NEGATIVE_REGULATION_OF_ESTABLISHMENT_OF_PROTEIN_LOCALIZATION	183	1.39136	0.00865801	0.229056
KIT_GO_BP	GO_POSITIVE_REGULATION_OF_NERVOUS_SYSTEM_DEVELOPMENT	385	1.39143	0	0.229457
KIT_GO_BP	GO_VASCULATURE_DEVELOPMENT	433	1.39448	0	0.229517
KIT_GO_BP	GO_REGULATION_OF_CELL_PROJECTION_ORGANIZATION	487	1.39167	0.00201207	0.229662
KIT_GO_BP	GO_EXOCYTOSIS	270	1.39397	0.00205761	0.229788
KIT_GO_BP	GO_NEGATIVE_REGULATION_OF_INTRACELLULAR_PROTEIN_TRANSPORT	83	1.39208	0.0289256	0.230141
KIT_GO_BP	GO_CARDIAC_VENTRICLE_DEVELOPMENT	100	1.39034	0.0262626	0.23022
KIT_GO_BP	GO_REGULATION_OF_EPITHELIAL_TO_MESENCHYMAL_TRANSITION	59	1.38732	0.0421053	0.23222
KIT_GO_BP	GO_REGULATION_OF_HEART_RATE	84	1.38496	0.0425963	0.232861
KIT_GO_BP	GO_CYTOSOLIC_CALCIUM_ION_TRANSPORT	51	1.38459	0.0492424	0.232912
KIT_GO_BP	GO_REGULATION_OF_PHOSPHATIDYLINOSITOL_3_KINASE_SIGNALING	130	1.38601	0.0179641	0.233242
KIT_GO_BP	GO_REGULATION_OF_STEM_CELL_DIFFERENTIATION	98	1.38502	0.0251451	0.233311
KIT_GO_BP	GO_POSITIVE_REGULATION_OF_LYMPHOCYTE_DIFFERENTIATION	71	1.38136	0.0298211	0.235044
KIT_GO_BP	GO_NEGATIVE_REGULATION_OF_IMMUNE_RESPONSE	110	1.38098	0.0275424	0.235186
KIT_GO_BP	GO_ACTION_POTENTIAL	89	1.38152	0.0291829	0.235331
KIT_GO_BP	GO_TRANSMEMBRANE_RECEPTOR_PROTEIN_SERINE_THREONINE_KINASE_SIGNALING_PATHWAY	176	1.37461	0.0116959	0.235421
KIT_GO_BP	GO_REGULATION_OF_STEM_CELL_PROLIFERATION	79	1.38203	0.0347826	0.235591
KIT_GO_BP	GO_POST_EMBRYONIC_DEVELOPMENT	77	1.37676	0.0363636	0.235645
KIT_GO_BP	GO_CELLULAR_RESPONSE_TO_STARVATION	104	1.37413	0.0209205	0.235649
KIT_GO_BP	GO_RESPONSE_TO_MECHANICAL_STIMULUS	199	1.37644	0.00823045	0.235659
KIT_GO_BP	GO_POSITIVE_REGULATION_OF_CELL_DEVELOPMENT	419	1.37688	0.00201613	0.235971
KIT_GO_BP	GO_CELLULAR_RESPONSE_TO_STEROID_HORMONE_STIMULUS	186	1.37528	0.00394477	0.235976
KIT_GO_BP	GO_NEURON_PROJECTION_EXTENSION	48	1.37777	0.040619	0.236072
KIT_GO_BP	GO_NEURAL_TUBE_FORMATION	82	1.37256	0.027897	0.236082
KIT_GO_BP	GO_LYMPHOCYTE_COSTIMULATION	70	1.37193	0.0229167	0.236536
KIT_GO_BP	GO_EMBRYONIC_SKELETAL_SYSTEM_DEVELOPMENT	114	1.37123	0.021611	0.236653
KIT_GO_BP	GO_GASTRULATION	142	1.37132	0.0222672	0.23702
KIT_GO_BP	GO_REGULATION_OF_RESPONSE_TO_OXIDATIVE_STRESS	61	1.3794	0.0451128	0.237124
KIT_GO_BP	GO_CELLULAR_RESPONSE_TO_HORMONE_STIMULUS	499	1.36944	0	0.239089
KIT_GO_BP	GO_MULTICELLULAR_ORGANISMAL_SIGNALING	119	1.36745	0.0174757	0.239652
KIT_GO_BP	GO_MUSCLE_CELL_DEVELOPMENT	115	1.366	0.0211132	0.24001
KIT_GO_BP	GO_CARDIOCYTE_DIFFERENTIATION	82	1.36631	0.0352251	0.240482
KIT_GO_BP	GO_EMBRYONIC_ORGAN_DEVELOPMENT	377	1.36396	0.00201207	0.240651
KIT_GO_BP	GO_REGULATION_OF_SYNAPSE_ORGANIZATION	103	1.36524	0.0324544	0.240676
KIT_GO_BP	GO_REGULATION_OF_SYSTEMIC_ARTERIAL_BLOOD_PRESSURE	82	1.36334	0.0412371	0.240705
KIT_GO_BP	GO_NEGATIVE_REGULATION_OF_PEPTIDASE_ACTIVITY	213	1.36135	0.00603622	0.242449
KIT_GO_BP	GO_NEGATIVE_REGULATION_OF_NEURON_DIFFERENTIATION	177	1.36034	0.0133843	0.242571
KIT_GO_BP	GO_RESPONSE_TO_STARVATION	140	1.36088	0.0289017	0.242699
KIT_GO_BP	GO_POSITIVE_REGULATION_OF_ION_TRANSPORT	219	1.36058	0.00852879	0.242707
KIT_GO_BP	GO_SECRETION_BY_CELL	427	1.35959	0	0.242827
KIT_GO_BP	GO_DEVELOPMENTAL_GROWTH	294	1.35906	0.00587084	0.243249
KIT_GO_BP	GO_POSITIVE_REGULATION_OF_ENDOTHELIAL_CELL_MIGRATION	64	1.35822	0.0440882	0.244052
KIT_GO_BP	GO_RESPONSE_TO_KETONE	169	1.35733	0.0184049	0.244533
KIT_GO_BP	GO_POSITIVE_REGULATION_OF_CHEMOTAXIS	115	1.35202	0.026971	0.249296
KIT_GO_BP	GO_TRANSLATIONAL_TERMINATION	88	-2.44512	0	0
KIT_GO_BP	GO_SISTER_CHROMATID_SEGREGATION	143	-2.43136	0	0
KIT_GO_BP	GO_MITOCHONDRIAL_TRANSLATION	99	-2.40697	0	0
KIT_GO_BP	GO_NUCLEAR_CHROMOSOME_SEGREGATION	178	-2.35465	0	0
KIT_GO_BP	GO_MITOTIC_SISTER_CHROMATID_SEGREGATION	73	-2.33195	0	0
KIT_GO_BP	GO_SISTER_CHROMATID_COHESION	89	-2.32707	0	0
KIT_GO_BP	GO_TRANSLATIONAL_ELONGATION	104	-2.30825	0	0
KIT_GO_BP	GO_CHROMOSOME_SEGREGATION	213	-2.27294	0	0
KIT_GO_BP	GO_RNA_SPLICING	264	-2.22755	0	0
KIT_GO_BP	GO_CELLULAR_PROTEIN_COMPLEX_DISASSEMBLY	114	-2.223	0	0
KIT_GO_BP	GO_TRNA_METABOLIC_PROCESS	130	-2.21878	0	0
KIT_GO_BP	GO_DNA_DEPENDENT_DNA_REPLICATION	81	-2.18335	0	0
KIT_GO_BP	GO_MITOTIC_NUCLEAR_DIVISION	286	-2.17223	0	0
KIT_GO_BP	GO_RNA_SPLICING_VIA_TRANSESTERIFICATION_REACTIONS	197	-2.16712	0	0
KIT_GO_BP	GO_CELL_CYCLE_G1_S_PHASE_TRANSITION	97	-2.15311	0	0
KIT_GO_BP	GO_ANAPHASE_PROMOTING_COMPLEX_DEPENDENT_CATABOLIC_PROCESS	70	-2.13193	0	0
KIT_GO_BP	GO_CELL_CYCLE_PHASE_TRANSITION	219	-2.12505	0	0
KIT_GO_BP	GO_DNA_REPLICATION	169	-2.11852	0	0
KIT_GO_BP	GO_TRNA_PROCESSING	83	-2.11585	0	0
KIT_GO_BP	GO_MRNA_PROCESSING	315	-2.0649	0	0.000116125
KIT_GO_BP	GO_GLYCOSYL_COMPOUND_BIOSYNTHETIC_PROCESS	104	-2.0707	0	0.000121655
KIT_GO_BP	GO_ORGANELLE_FISSION	389	-2.07823	0	0.000127737
KIT_GO_BP	GO_RNA_3_END_PROCESSING	74	-2.05642	0	0.000142602
KIT_GO_BP	GO_DNA_TEMPLATED_TRANSCRIPTION_TERMINATION	82	-2.05696	0	0.000148802
KIT_GO_BP	GO_NCRNA_METABOLIC_PROCESS	408	-2.0295	0	0.000206654
KIT_GO_BP	GO_DNA_PACKAGING	152	-2.0145	0	0.000209346
KIT_GO_BP	GO_NUCLEOSIDE_TRIPHOSPHATE_METABOLIC_PROCESS	200	-2.01761	0	0.000216823
KIT_GO_BP	GO_DNA_RECOMBINATION	165	-2.01934	0	0.000224853
KIT_GO_BP	GO_DNA_REPLICATION_INITIATION	21	-2.01195	0	0.000230914
KIT_GO_BP	GO_GLYCOSYL_COMPOUND_METABOLIC_PROCESS	331	-2.0197	0	0.000233502
KIT_GO_BP	GO_NUCLEOSIDE_MONOPHOSPHATE_METABOLIC_PROCESS	216	-2.01023	0	0.000242488
KIT_GO_BP	GO_CELL_DIVISION	381	-2.01077	0	0.00025031
KIT_GO_BP	GO_CELL_CYCLE_CHECKPOINT	169	-1.99809	0	0.00033984
KIT_GO_BP	GO_MITOTIC_SPINDLE_ORGANIZATION	57	-1.98679	0	0.000443203
KIT_GO_BP	GO_POSITIVE_REGULATION_OF_TRIGLYCERIDE_METABOLIC_PROCESS	18	-1.98688	0	0.000456238
KIT_GO_BP	GO_GLUCOSE_CATABOLIC_PROCESS	28	-1.98435	0	0.000488769
KIT_GO_BP	GO_MONOSACCHARIDE_BIOSYNTHETIC_PROCESS	51	-1.98467	0	0.000502346
KIT_GO_BP	GO_CENTROMERE_COMPLEX_ASSEMBLY	36	-1.98013	0	0.000565719
KIT_GO_BP	GO_HISTONE_EXCHANGE	42	-1.96033	0	0.000857997
KIT_GO_BP	GO_DNA_REPLICATION_INDEPENDENT_NUCLEOSOME_ORGANIZATION	42	-1.95909	0	0.000858183
KIT_GO_BP	GO_DNA_CONFORMATION_CHANGE	224	-1.96186	0	0.000879997
KIT_GO_BP	GO_RNA_METHYLATION	28	-1.95636	0	0.000898632
KIT_GO_BP	GO_OXIDATIVE_PHOSPHORYLATION	74	-1.94283	0	0.00117557
KIT_GO_BP	GO_RNA_PHOSPHODIESTER_BOND_HYDROLYSIS	92	-1.929	0	0.00140439
KIT_GO_BP	GO_COENZYME_METABOLIC_PROCESS	234	-1.9291	0	0.00143492
KIT_GO_BP	GO_SNRNA_METABOLIC_PROCESS	70	-1.93097	0	0.00146681
KIT_GO_BP	GO_DNA_REPAIR	394	-1.93104	0	0.00150014
KIT_GO_BP	GO_NEGATIVE_REGULATION_OF_PROTEIN_MODIFICATION_BY_SMALL_PROTEIN_CONJUGATION_OR_REMOVAL	125	-1.92272	0	0.00155456
KIT_GO_BP	GO_MRNA_3_END_PROCESSING	54	-1.91982	0	0.00159372
KIT_GO_BP	GO_COFACTOR_METABOLIC_PROCESS	292	-1.92172	0	0.00160848
KIT_GO_BP	GO_MITOTIC_RECOMBINATION	36	-1.91389	0	0.00162209
KIT_GO_BP	GO_RIBONUCLEOPROTEIN_COMPLEX_LOCALIZATION	94	-1.91245	0	0.00163887
KIT_GO_BP	GO_COENZYME_BIOSYNTHETIC_PROCESS	110	-1.91409	0	0.00165158
KIT_GO_BP	GO_RIBONUCLEOPROTEIN_COMPLEX_BIOGENESIS	328	-1.91834	0	0.00166339
KIT_GO_BP	GO_REGULATION_OF_TRIGLYCERIDE_METABOLIC_PROCESS	26	-1.91524	0.00201207	0.00166595
KIT_GO_BP	GO_MATURATION_OF_5_8S_RRNA	18	-1.91484	0	0.00166641
KIT_GO_BP	GO__DE_NOVO_PROTEIN_FOLDING	17	-1.91544	0	0.00169799
KIT_GO_BP	GO_RIBOSOME_BIOGENESIS	240	-1.90957	0	0.00172928
KIT_GO_BP	GO_TERMINATION_OF_RNA_POLYMERASE_II_TRANSCRIPTION	46	-1.90581	0	0.00187326
KIT_GO_BP	GO_NCRNA_PROCESSING	294	-1.90277	0	0.00192776
KIT_GO_BP	GO_DNA_STRAND_ELONGATION_INVOLVED_IN_DNA_REPLICATION	23	-1.90063	0	0.00203618
KIT_GO_BP	GO_ATP_GENERATION_FROM_ADP	35	-1.89729	0	0.00214052
KIT_GO_BP	GO_NCRNA_TRANSCRIPTION	75	-1.89738	0	0.00214739
KIT_GO_BP	GO_CHROMOSOME_LOCALIZATION	51	-1.89799	0	0.00218202
KIT_GO_BP	GO_MACROMOLECULAR_COMPLEX_DISASSEMBLY	168	-1.88731	0	0.00250359
KIT_GO_BP	GO_COFACTOR_BIOSYNTHETIC_PROCESS	140	-1.88779	0	0.00252843
KIT_GO_BP	GO_POSITIVE_REGULATION_OF_FATTY_ACID_BIOSYNTHETIC_PROCESS	17	-1.88319	0	0.00270852
KIT_GO_BP	GO_TRNA_MODIFICATION	40	-1.882	0	0.00277028
KIT_GO_BP	GO_METAPHASE_PLATE_CONGRESSION	38	-1.87912	0	0.00291628
KIT_GO_BP	GO_MITOCHONDRIAL_RESPIRATORY_CHAIN_COMPLEX_ASSEMBLY	57	-1.87742	0	0.00299007
KIT_GO_BP	GO_NUCLEOTIDE_PHOSPHORYLATION	50	-1.87762	0.00198807	0.00303279
KIT_GO_BP	GO_MITOCHONDRIAL_TRANSMEMBRANE_TRANSPORT	48	-1.87384	0	0.0031739
KIT_GO_BP	GO_ATP_DEPENDENT_CHROMATIN_REMODELING	62	-1.86988	0	0.00335432
KIT_GO_BP	GO_PURINE_NUCLEOSIDE_BIOSYNTHETIC_PROCESS	79	-1.86868	0	0.00335475
KIT_GO_BP	GO_REGULATION_OF_LIGASE_ACTIVITY	119	-1.86308	0	0.00371012
KIT_GO_BP	GO_MITOCHONDRIAL_RESPIRATORY_CHAIN_COMPLEX_I_BIOGENESIS	45	-1.86074	0	0.00382077
KIT_GO_BP	GO_NUCLEIC_ACID_PHOSPHODIESTER_BOND_HYDROLYSIS	204	-1.85934	0	0.00386021
KIT_GO_BP	GO_PROTEIN_DNA_COMPLEX_SUBUNIT_ORGANIZATION	190	-1.85747	0	0.00388817
KIT_GO_BP	GO_TELOMERE_MAINTENANCE_VIA_RECOMBINATION	30	-1.84743	0	0.00471826
KIT_GO_BP	GO_MITOCHONDRIAL_RNA_METABOLIC_PROCESS	23	-1.8418	0	0.00511916
KIT_GO_BP	GO_ADP_METABOLIC_PROCESS	42	-1.84102	0	0.00515214
KIT_GO_BP	GO_NUCLEOBASE_BIOSYNTHETIC_PROCESS	16	-1.84216	0	0.00516155
KIT_GO_BP	GO_NCRNA_3_END_PROCESSING	16	-1.83773	0	0.00528246
KIT_GO_BP	GO_PYRIMIDINE_DEOXYRIBONUCLEOTIDE_METABOLIC_PROCESS	15	-1.83788	0	0.0053461
KIT_GO_BP	GO_CHROMATIN_ASSEMBLY_OR_DISASSEMBLY	142	-1.83514	0	0.00551407
KIT_GO_BP	GO_NADH_METABOLIC_PROCESS	33	-1.83351	0	0.00566934
KIT_GO_BP	GO_REGULATION_OF_CHROMOSOME_SEGREGATION	77	-1.83242	0	0.00570291
KIT_GO_BP	GO_RNA_MODIFICATION	74	-1.83023	0	0.00578607
KIT_GO_BP	GO_MITOCHONDRIAL_TRANSPORT	153	-1.83042	0	0.00584202
KIT_GO_BP	GO_NUCLEOSIDE_MONOPHOSPHATE_BIOSYNTHETIC_PROCESS	73	-1.82778	0	0.00585673
KIT_GO_BP	GO_RNA_PHOSPHODIESTER_BOND_HYDROLYSIS_ENDONUCLEOLYTIC	46	-1.82795	0	0.00590271
KIT_GO_BP	GO_NUCLEAR_TRANSCRIBED_MRNA_CATABOLIC_PROCESS_EXONUCLEOLYTIC	28	-1.82592	0	0.0059881
KIT_GO_BP	GO_PROTEIN_LOCALIZATION_TO_CHROMOSOME	39	-1.822	0.00211416	0.00627405
KIT_GO_BP	GO_PYRIMIDINE_NUCLEOTIDE_METABOLIC_PROCESS	39	-1.8192	0	0.00656183
KIT_GO_BP	GO_NIK_NF_KAPPAB_SIGNALING	79	-1.81549	0	0.00690509
KIT_GO_BP	GO_REGULATION_OF_CELLULAR_AMINE_METABOLIC_PROCESS	85	-1.8144	0	0.00698452
KIT_GO_BP	GO_REGULATION_OF_CELLULAR_AMINO_ACID_METABOLIC_PROCESS	64	-1.81352	0	0.00703677
KIT_GO_BP	GO_MATURATION_OF_SSU_RRNA	32	-1.80872	0	0.00731759
KIT_GO_BP	GO_NUCLEOBASE_CONTAINING_SMALL_MOLECULE_METABOLIC_PROCESS	478	-1.80966	0	0.00737099
KIT_GO_BP	GO_POSITIVE_REGULATION_OF_LIGASE_ACTIVITY	100	-1.80881	0	0.00738207
KIT_GO_BP	GO_REGULATION_OF_MICROTUBULE_BASED_PROCESS	194	-1.80999	0	0.00741152
KIT_GO_BP	GO_ERROR_FREE_TRANSLESION_SYNTHESIS	18	-1.80675	0	0.00743028
KIT_GO_BP	GO_NAD_METABOLIC_PROCESS	48	-1.80411	0.00199203	0.00760856
KIT_GO_BP	GO_MATURATION_OF_SSU_RRNA_FROM_TRICISTRONIC_RRNA_TRANSCRIPT_SSU_RRNA_5_8S_RRNA_LSU_RRNA_	24	-1.80456	0	0.00762437
KIT_GO_BP	GO_CHROMOSOME_CONDENSATION	25	-1.80311	0.0019305	0.007658
KIT_GO_BP	GO_PROTEIN_TARGETING_TO_MITOCHONDRION	43	-1.80098	0.00192308	0.00783598
KIT_GO_BP	GO_REGULATION_OF_PROTEIN_UBIQUITINATION_INVOLVED_IN_UBIQUITIN_DEPENDENT_PROTEIN_CATABOLIC_PROCESS	95	-1.79829	0	0.008133
KIT_GO_BP	GO_TUMOR_NECROSIS_FACTOR_MEDIATED_SIGNALING_PATHWAY	109	-1.79566	0	0.00834558
KIT_GO_BP	GO_REGULATION_OF_CELL_CYCLE_PROCESS	485	-1.79617	0	0.00836744
KIT_GO_BP	GO_AMIDE_BIOSYNTHETIC_PROCESS	418	-1.79415	0	0.0084501
KIT_GO_BP	GO_PYRUVATE_METABOLIC_PROCESS	61	-1.79255	0	0.00845988
KIT_GO_BP	GO_REGULATION_OF_SIGNAL_TRANSDUCTION_BY_P53_CLASS_MEDIATOR	149	-1.79288	0	0.0085052
KIT_GO_BP	GO_NUCLEOTIDE_EXCISION_REPAIR	105	-1.78801	0	0.00902218
KIT_GO_BP	GO_CELLULAR_RESPIRATION	133	-1.78591	0	0.00921285
KIT_GO_BP	GO_NUCLEAR_EXPORT	117	-1.78411	0	0.00937073
KIT_GO_BP	GO_MITOTIC_CELL_CYCLE_CHECKPOINT	124	-1.78265	0	0.00950336
KIT_GO_BP	GO_SPINDLE_ASSEMBLY	53	-1.78159	0.00204082	0.00958307
KIT_GO_BP	GO_POSITIVE_REGULATION_OF_CHROMOSOME_SEGREGATION	23	-1.78011	0	0.00963258
KIT_GO_BP	GO_AMINO_ACID_TRANSMEMBRANE_TRANSPORT	57	-1.77893	0.00198413	0.00978917
KIT_GO_BP	GO_REGULATION_OF_MICROTUBULE_POLYMERIZATION_OR_DEPOLYMERIZATION	138	-1.77512	0	0.0103074
KIT_GO_BP	GO_DEOXYRIBONUCLEOTIDE_METABOLIC_PROCESS	32	-1.77123	0	0.0108034
KIT_GO_BP	GO_NUCLEOSIDE_PHOSPHATE_BIOSYNTHETIC_PROCESS	164	-1.77073	0	0.0108059
KIT_GO_BP	GO_MRNA_METABOLIC_PROCESS	473	-1.76918	0	0.0108792
KIT_GO_BP	GO_MITOCHONDRION_ORGANIZATION	494	-1.76967	0	0.0108845
KIT_GO_BP	GO_CELL_CYCLE_G2_M_PHASE_TRANSITION	116	-1.76619	0	0.0112598
KIT_GO_BP	GO_ALPHA_AMINO_ACID_BIOSYNTHETIC_PROCESS	68	-1.75695	0	0.0127299
KIT_GO_BP	GO_POSITIVE_REGULATION_OF_GENE_EXPRESSION_EPIGENETIC	63	-1.75617	0	0.0127648
KIT_GO_BP	GO_FATTY_ACYL_COA_METABOLIC_PROCESS	39	-1.75527	0.00390625	0.0128057
KIT_GO_BP	GO_MEIOTIC_CELL_CYCLE	152	-1.75326	0	0.012807
KIT_GO_BP	GO_RNA_CAPPING	32	-1.75393	0.00196464	0.0128861
KIT_GO_BP	GO_L_ALPHA_AMINO_ACID_TRANSMEMBRANE_TRANSPORT	30	-1.75338	0.00555556	0.0128925
KIT_GO_BP	GO_MITOTIC_SPINDLE_ASSEMBLY	33	-1.74995	0.00406504	0.0131681
KIT_GO_BP	GO_REGULATION_OF_CELL_CYCLE_PHASE_TRANSITION	283	-1.75045	0	0.0131972
KIT_GO_BP	GO_RRNA_METABOLIC_PROCESS	196	-1.74783	0	0.0134674
KIT_GO_BP	GO_DNA_INTEGRITY_CHECKPOINT	123	-1.74679	0	0.0135703
KIT_GO_BP	GO_SNRNA_PROCESSING	20	-1.74439	0.00187617	0.013805
KIT_GO_BP	GO_DOUBLE_STRAND_BREAK_REPAIR	125	-1.74468	0	0.013856
KIT_GO_BP	GO_NEGATIVE_REGULATION_OF_CELL_CYCLE_PROCESS	186	-1.74385	0	0.01386
KIT_GO_BP	GO_PURINE_CONTAINING_COMPOUND_METABOLIC_PROCESS	362	-1.74332	0	0.013878
KIT_GO_BP	GO_NUCLEOSIDE_TRIPHOSPHATE_BIOSYNTHETIC_PROCESS	51	-1.74008	0	0.0143254
KIT_GO_BP	GO_MEIOTIC_CELL_CYCLE_PROCESS	124	-1.74061	0	0.0143535
KIT_GO_BP	GO_DEOXYRIBOSE_PHOSPHATE_CATABOLIC_PROCESS	21	-1.73871	0	0.0145262
KIT_GO_BP	GO_RIBONUCLEOSIDE_TRIPHOSPHATE_BIOSYNTHETIC_PROCESS	43	-1.7373	0.00391389	0.0146818
KIT_GO_BP	GO_CYTOSKELETON_DEPENDENT_CYTOKINESIS	36	-1.73454	0	0.01525
KIT_GO_BP	GO_RIBOSOMAL_SMALL_SUBUNIT_BIOGENESIS	46	-1.73383	0.00193424	0.015274
KIT_GO_BP	GO_DNA_STRAND_ELONGATION	28	-1.73026	0.00811359	0.0159463
KIT_GO_BP	GO_REGULATION_OF_PROTEIN_COMPLEX_DISASSEMBLY	179	-1.72774	0	0.0164321
KIT_GO_BP	GO_CELLULAR_MODIFIED_AMINO_ACID_BIOSYNTHETIC_PROCESS	45	-1.72579	0	0.0165946
KIT_GO_BP	GO_NEGATIVE_REGULATION_OF_PROTEIN_COMPLEX_DISASSEMBLY	140	-1.726	0	0.0166368
KIT_GO_BP	GO_PURINE_CONTAINING_COMPOUND_BIOSYNTHETIC_PROCESS	127	-1.72635	0	0.0166564
KIT_GO_BP	GO_BASE_EXCISION_REPAIR	37	-1.72509	0.00188324	0.0166611
KIT_GO_BP	GO_REGULATION_OF_MITOTIC_CELL_CYCLE	413	-1.72303	0	0.0171311
KIT_GO_BP	GO_SERINE_FAMILY_AMINO_ACID_METABOLIC_PROCESS	34	-1.72231	0.00601202	0.0171869
KIT_GO_BP	GO_MITOTIC_CYTOKINESIS	28	-1.71826	0	0.0180819
KIT_GO_BP	GO_NATURAL_KILLER_CELL_MEDIATED_IMMUNITY	19	-1.71571	0.00776699	0.0184322
KIT_GO_BP	GO_MODIFIED_AMINO_ACID_TRANSPORT	24	-1.716	0.00576923	0.018496
KIT_GO_BP	GO_PROTEIN_FOLDING	191	-1.71273	0	0.0190626
KIT_GO_BP	GO_NUCLEOBASE_METABOLIC_PROCESS	33	-1.70969	0.002	0.0197125
KIT_GO_BP	GO_NEGATIVE_REGULATION_OF_CYTOSKELETON_ORGANIZATION	182	-1.70851	0	0.0199129
KIT_GO_BP	GO_CYTOKINESIS	79	-1.70617	0	0.0202812
KIT_GO_BP	GO_NUCLEUS_ORGANIZATION	114	-1.70313	0	0.0210241
KIT_GO_BP	GO_PURINE_NUCLEOSIDE_MONOPHOSPHATE_BIOSYNTHETIC_PROCESS	55	-1.7018	0	0.0211504
KIT_GO_BP	GO_AMINO_ACID_ACTIVATION	40	-1.70092	0	0.0211887
KIT_GO_BP	GO_GLYCINE_METABOLIC_PROCESS	15	-1.70004	0	0.0211917
KIT_GO_BP	GO_PTERIDINE_CONTAINING_COMPOUND_BIOSYNTHETIC_PROCESS	16	-1.70189	0.00394477	0.0212443
KIT_GO_BP	GO_SYNAPTONEMAL_COMPLEX_ORGANIZATION	15	-1.70021	0.00198807	0.0212784
KIT_GO_BP	GO_REGULATION_OF_CENTROSOME_CYCLE	33	-1.69918	0.00200803	0.0213006
KIT_GO_BP	GO_OXIDOREDUCTION_COENZYME_METABOLIC_PROCESS	95	-1.69593	0	0.0216911
KIT_GO_BP	GO_WATER_SOLUBLE_VITAMIN_METABOLIC_PROCESS	80	-1.6963	0	0.0217328
KIT_GO_BP	GO_INTERSTRAND_CROSS_LINK_REPAIR	32	-1.69638	0.00406504	0.0218309
KIT_GO_BP	GO_CHAPERONE_MEDIATED_PROTEIN_FOLDING	46	-1.69667	0.00392927	0.0218947
KIT_GO_BP	GO_PROTEIN_LOCALIZATION_TO_MITOCHONDRION	61	-1.69371	0	0.022179
KIT_GO_BP	GO_RNA_PHOSPHODIESTER_BOND_HYDROLYSIS_EXONUCLEOLYTIC	26	-1.69146	0.00378072	0.0227795
KIT_GO_BP	GO_CYTOCHROME_COMPLEX_ASSEMBLY	17	-1.68737	0.00613497	0.0239985
KIT_GO_BP	GO_TRANSCRIPTION_COUPLED_NUCLEOTIDE_EXCISION_REPAIR	71	-1.68574	0	0.0240172
KIT_GO_BP	GO_METHYLATION	206	-1.68593	0	0.0240852
KIT_GO_BP	GO_POSITIVE_REGULATION_OF_MITOTIC_NUCLEAR_DIVISION	47	-1.68621	0.00408163	0.0241542
KIT_GO_BP	GO_REGULATION_OF_TRANSCRIPTION_INVOLVED_IN_G1_S_TRANSITION_OF_MITOTIC_CELL_CYCLE	21	-1.68266	0.00914077	0.0248763
KIT_GO_BP	GO_RNA_POLYADENYLATION	26	-1.68069	0.00770713	0.0253989
KIT_GO_BP	GO_REGULATION_OF_CELLULAR_RESPONSE_TO_HEAT	70	-1.67933	0	0.0257183
KIT_GO_BP	GO_DNA_BIOSYNTHETIC_PROCESS	101	-1.67796	0	0.0260589
KIT_GO_BP	GO_RRNA_TRANSCRIPTION	15	-1.67599	0.00984252	0.0263876
KIT_GO_BP	GO_CELLULAR_AMINO_ACID_BIOSYNTHETIC_PROCESS	82	-1.6765	0	0.0263918
KIT_GO_BP	GO_DNA_TEMPLATED_TRANSCRIPTION_ELONGATION	93	-1.67173	0	0.0275845
KIT_GO_BP	GO_THIOESTER_BIOSYNTHETIC_PROCESS	46	-1.6705	0	0.0277868
KIT_GO_BP	GO_NUCLEAR_ENVELOPE_ORGANIZATION	66	-1.66823	0	0.028351
KIT_GO_BP	GO_REACTIVE_OXYGEN_SPECIES_BIOSYNTHETIC_PROCESS	22	-1.66513	0.00579151	0.0291971
KIT_GO_BP	GO_TRANSCRIPTION_ELONGATION_FROM_RNA_POLYMERASE_II_PROMOTER	79	-1.66426	0	0.0292923
KIT_GO_BP	GO_REGULATION_OF_PROTEIN_MODIFICATION_BY_SMALL_PROTEIN_CONJUGATION_OR_REMOVAL	252	-1.66363	0	0.0293365
KIT_GO_BP	GO_ALDITOL_METABOLIC_PROCESS	19	-1.66316	0.00195695	0.0293667
KIT_GO_BP	GO_REGULATION_OF_RNA_STABILITY	126	-1.66204	0.00193424	0.0296541
KIT_GO_BP	GO_REGULATION_OF_CELL_CYCLE_ARREST	97	-1.66103	0	0.0298121
KIT_GO_BP	GO_MITOCHONDRIAL_MEMBRANE_ORGANIZATION	80	-1.65916	0.00200401	0.0303726
KIT_GO_BP	GO_PYRIMIDINE_NUCLEOTIDE_BIOSYNTHETIC_PROCESS	25	-1.65553	0.00961539	0.0315378
KIT_GO_BP	GO_REGULATION_OF_DNA_REPLICATION	141	-1.65406	0	0.0315715
KIT_GO_BP	GO_NCRNA_CATABOLIC_PROCESS	16	-1.65488	0.00614754	0.0316005
KIT_GO_BP	GO_RNA_LOCALIZATION	142	-1.65427	0	0.0316053
KIT_GO_BP	GO_DNA_REPLICATION_DEPENDENT_NUCLEOSOME_ORGANIZATION	26	-1.65235	0.00808081	0.0321055
KIT_GO_BP	GO_REGULATION_OF_SISTER_CHROMATID_SEGREGATION	60	-1.65175	0	0.0321297
KIT_GO_BP	GO_ELECTRON_TRANSPORT_CHAIN	84	-1.65027	0	0.0324877
KIT_GO_BP	GO_DNA_DAMAGE_RESPONSE_DETECTION_OF_DNA_DAMAGE	36	-1.64965	0.00609756	0.0325521
KIT_GO_BP	GO_POSTREPLICATION_REPAIR	49	-1.64924	0.00595238	0.0325731
KIT_GO_BP	GO_SPLICEOSOMAL_SNRNP_ASSEMBLY	30	-1.64848	0.00796813	0.0327297
KIT_GO_BP	GO_REGULATION_OF_CYTOKINESIS	57	-1.64749	0.00571429	0.0327693
KIT_GO_BP	GO_PEPTIDYL_ARGININE_MODIFICATION	17	-1.64777	0.00974659	0.0327914
KIT_GO_BP	GO_LEUKOCYTE_MEDIATED_CYTOTOXICITY	27	-1.64419	0.00191939	0.0338329
KIT_GO_BP	GO_REGULATION_OF_MITOCHONDRIAL_OUTER_MEMBRANE_PERMEABILIZATION_INVOLVED_IN_APOPTOTIC_SIGNALING_PATHWAY	38	-1.64258	0.00580271	0.0342359
KIT_GO_BP	GO_REGULATION_OF_NUCLEASE_ACTIVITY	21	-1.64089	0.00590551	0.034689
KIT_GO_BP	GO_PROTEIN_REFOLDING	20	-1.63882	0.00808081	0.0354095
KIT_GO_BP	GO_GENERATION_OF_PRECURSOR_METABOLITES_AND_ENERGY	266	-1.63668	0	0.036203
KIT_GO_BP	GO_NUCLEOSIDE_BISPHOSPHATE_METABOLIC_PROCESS	36	-1.63619	0.00406504	0.0362194
KIT_GO_BP	GO_RIBONUCLEOSIDE_DIPHOSPHATE_METABOLIC_PROCESS	59	-1.63563	0.00401606	0.0363195
KIT_GO_BP	GO_ATP_BIOSYNTHETIC_PROCESS	30	-1.63446	0.0039604	0.0366844
KIT_GO_BP	GO_MACROMOLECULE_METHYLATION	152	-1.63365	0	0.0368268
KIT_GO_BP	GO_POSITIVE_REGULATION_OF_NUCLEAR_DIVISION	58	-1.63286	0.00204082	0.0369795
KIT_GO_BP	GO_MEIOSIS_I	66	-1.62923	0.002	0.0380338
KIT_GO_BP	GO_TRANSCRIPTION_FROM_RNA_POLYMERASE_III_PROMOTER	38	-1.62892	0.00429185	0.0380395
KIT_GO_BP	GO_PYRIMIDINE_CONTAINING_COMPOUND_BIOSYNTHETIC_PROCESS	33	-1.6294	0	0.0381304
KIT_GO_BP	GO_DNA_SYNTHESIS_INVOLVED_IN_DNA_REPAIR	65	-1.62958	0	0.0382079
KIT_GO_BP	GO_SPINDLE_CHECKPOINT	24	-1.62774	0.00992064	0.0383843
KIT_GO_BP	GO_POSITIVE_REGULATION_OF_CELL_CYCLE_PROCESS	219	-1.62316	0	0.0401726
KIT_GO_BP	GO_RESPONSE_TO_IONIZING_RADIATION	126	-1.62085	0	0.0410034
KIT_GO_BP	GO_REGULATION_OF_TRANSCRIPTION_FROM_RNA_POLYMERASE_I_PROMOTER	20	-1.61934	0.00394477	0.0414909
KIT_GO_BP	GO_TELOMERE_ORGANIZATION	86	-1.61737	0	0.0421476
KIT_GO_BP	GO_UNSATURATED_FATTY_ACID_METABOLIC_PROCESS	90	-1.61502	0	0.0430499
KIT_GO_BP	GO_RECOMBINATIONAL_REPAIR	55	-1.61248	0.00196078	0.0440783
KIT_GO_BP	GO_NEGATIVE_REGULATION_OF_DNA_REPLICATION	45	-1.60832	0	0.045586
KIT_GO_BP	GO_CHROMATIN_REMODELING	124	-1.60844	0	0.0457338
KIT_GO_BP	GO_NUCLEOTIDE_EXCISION_REPAIR_DNA_GAP_FILLING	24	-1.60739	0.0135135	0.0458012
KIT_GO_BP	GO_FC_EPSILON_RECEPTOR_SIGNALING_PATHWAY	121	-1.60857	0.00198807	0.0458789
KIT_GO_BP	GO_SMALL_MOLECULE_BIOSYNTHETIC_PROCESS	387	-1.60604	0	0.0462596
KIT_GO_BP	GO_PYRIMIDINE_NUCLEOSIDE_BIOSYNTHETIC_PROCESS	25	-1.60463	0.00763359	0.0465176
KIT_GO_BP	GO_INNATE_IMMUNE_RESPONSE_ACTIVATING_CELL_SURFACE_RECEPTOR_SIGNALING_PATHWAY	98	-1.60483	0.00188324	0.0466079
KIT_GO_BP	GO_NEGATIVE_REGULATION_OF_CELL_CYCLE_PHASE_TRANSITION	125	-1.60265	0	0.0473305
KIT_GO_BP	GO_CELL_PROLIFERATION_IN_FOREBRAIN	24	-1.60047	0.0185874	0.0482451
KIT_GO_BP	GO_CELLULAR_AMINO_ACID_METABOLIC_PROCESS	287	-1.59971	0	0.0484511
KIT_GO_BP	GO_POSITIVE_REGULATION_OF_CELL_CYCLE	296	-1.59714	0	0.0496308
KIT_GO_BP	GO_POSITIVE_REGULATION_OF_MITOTIC_CELL_CYCLE	112	-1.59634	0.00202429	0.0497961
KIT_GO_BP	GO_POSITIVE_REGULATION_OF_MITOCHONDRIAL_OUTER_MEMBRANE_PERMEABILIZATION_INVOLVED_IN_APOPTOTIC_SIGNALING_PATHWAY	33	-1.59536	0.00972763	0.0501252
KIT_GO_BP	GO_POSITIVE_REGULATION_OF_PROTEIN_MODIFICATION_BY_SMALL_PROTEIN_CONJUGATION_OR_REMOVAL	178	-1.59404	0	0.0506692
KIT_GO_BP	GO_NUCLEOSIDE_DIPHOSPHATE_METABOLIC_PROCESS	72	-1.59274	0.00369004	0.0511732
KIT_GO_BP	GO_REGULATION_OF_CELL_MATURATION	16	-1.5903	0.0160966	0.0522796
KIT_GO_BP	GO_MITOTIC_DNA_INTEGRITY_CHECKPOINT	87	-1.58908	0	0.0526854
KIT_GO_BP	GO_NEUROMUSCULAR_SYNAPTIC_TRANSMISSION	26	-1.58718	0.0121951	0.0534672
KIT_GO_BP	GO_TRNA_TRANSPORT	32	-1.58676	0.0102669	0.0534733
KIT_GO_BP	GO_VITAMIN_METABOLIC_PROCESS	110	-1.58147	0	0.0551653
KIT_GO_BP	GO_POSITIVE_REGULATION_OF_HEART_GROWTH	23	-1.58165	0.0160321	0.0552871
KIT_GO_BP	GO_ASPARTATE_FAMILY_AMINO_ACID_BIOSYNTHETIC_PROCESS	20	-1.58169	0.0293542	0.0554893
KIT_GO_BP	GO_RESPONSE_TO_HEAT	81	-1.58177	0.0117417	0.0556617
KIT_GO_BP	GO_CELLULAR_METABOLIC_COMPOUND_SALVAGE	32	-1.5799	0.0191571	0.055776
KIT_GO_BP	GO_TRANSLESION_SYNTHESIS	37	-1.5819	0.00389105	0.0558289
KIT_GO_BP	GO_DNA_DEPENDENT_DNA_REPLICATION_MAINTENANCE_OF_FIDELITY	19	-1.57693	0.0119522	0.0567276
KIT_GO_BP	GO_REGULATION_OF_NUCLEAR_DIVISION	143	-1.57752	0	0.0568275
KIT_GO_BP	GO_2_OXOGLUTARATE_METABOLIC_PROCESS	18	-1.57696	0.0248566	0.0569148
KIT_GO_BP	GO_REGULATION_OF_CELLULAR_KETONE_METABOLIC_PROCESS	152	-1.57564	0	0.0571994
KIT_GO_BP	GO_REGULATION_OF_MRNA_SPLICING_VIA_SPLICEOSOME	35	-1.57511	0.0093633	0.0573041
KIT_GO_BP	GO_PROTEIN_TRANSMEMBRANE_TRANSPORT	44	-1.57352	0.0104167	0.0579969
KIT_GO_BP	GO_MEIOTIC_CHROMOSOME_SEGREGATION	47	-1.5724	0.00411523	0.0581226
KIT_GO_BP	GO_POSITIVE_REGULATION_OF_CYTOKINESIS	30	-1.57276	0.019802	0.0581417
KIT_GO_BP	GO_POSITIVE_REGULATION_OF_CELLULAR_PROTEIN_CATABOLIC_PROCESS	172	-1.5709	0	0.0587529
KIT_GO_BP	GO_REGULATION_OF_CELL_CYCLE_CHECKPOINT	26	-1.56997	0.0201207	0.0590678
KIT_GO_BP	GO_RIBONUCLEOPROTEIN_COMPLEX_SUBUNIT_ORGANIZATION	139	-1.5664	0	0.0609638
KIT_GO_BP	GO_NEUTRAL_AMINO_ACID_TRANSPORT	30	-1.56526	0.0141129	0.0615262
KIT_GO_BP	GO_POSITIVE_REGULATION_OF_VIRAL_TRANSCRIPTION	39	-1.56321	0.0231214	0.0626506
KIT_GO_BP	GO_FILOPODIUM_ASSEMBLY	15	-1.56158	0.0140562	0.0634656
KIT_GO_BP	GO_L_AMINO_ACID_TRANSPORT	54	-1.56052	0.00408163	0.0636342
KIT_GO_BP	GO_LONG_CHAIN_FATTY_ACID_METABOLIC_PROCESS	80	-1.56065	0.0020202	0.0637836
KIT_GO_BP	GO_PROTEIN_SUMOYLATION	107	-1.5594	0.00201207	0.0641459
KIT_GO_BP	GO_UNSATURATED_FATTY_ACID_BIOSYNTHETIC_PROCESS	46	-1.55802	0.004158	0.0643537
KIT_GO_BP	GO_HEXOSE_CATABOLIC_PROCESS	48	-1.55764	0.0118343	0.0644032
KIT_GO_BP	GO_REGULATION_OF_MRNA_METABOLIC_PROCESS	86	-1.55808	0.00204499	0.0645636
KIT_GO_BP	GO_NEGATIVE_REGULATION_OF_MITOTIC_CELL_CYCLE	177	-1.55808	0	0.0647972
KIT_GO_BP	GO_REGULATION_OF_HEART_GROWTH	38	-1.55587	0.0237154	0.0653227
KIT_GO_BP	GO_PROTEASOMAL_PROTEIN_CATABOLIC_PROCESS	234	-1.55486	0.00201613	0.0657254
KIT_GO_BP	GO_NUCLEOBASE_CONTAINING_COMPOUND_TRANSPORT	161	-1.55174	0.00205339	0.067572
KIT_GO_BP	GO_CELL_CELL_RECOGNITION	53	-1.5511	0.00787402	0.0677617
KIT_GO_BP	GO_TRANSCRIPTION_FROM_RNA_POLYMERASE_I_PROMOTER	34	-1.54925	0.0180361	0.068714
KIT_GO_BP	GO_NEGATIVE_REGULATION_OF_ORGANELLE_ORGANIZATION	321	-1.54805	0	0.0690049
KIT_GO_BP	GO_MISMATCH_REPAIR	26	-1.54822	0.0220884	0.0691576
KIT_GO_BP	GO_PYRIMIDINE_NUCLEOSIDE_TRIPHOSPHATE_METABOLIC_PROCESS	18	-1.54639	0.0322581	0.0695779
KIT_GO_BP	GO_REGULATION_OF_HORMONE_METABOLIC_PROCESS	24	-1.54665	0.0161616	0.0696734
KIT_GO_BP	GO_NUCLEOSIDE_BISPHOSPHATE_BIOSYNTHETIC_PROCESS	17	-1.54061	0.0234834	0.0729964
KIT_GO_BP	GO_MONOSACCHARIDE_CATABOLIC_PROCESS	57	-1.54073	0.00782779	0.0731518
KIT_GO_BP	GO_GLUCOSE_METABOLIC_PROCESS	111	-1.53828	0.00203252	0.0734029
KIT_GO_BP	GO_POSITIVE_REGULATION_OF_CELL_CYCLE_ARREST	77	-1.53784	0.00406504	0.0734104
KIT_GO_BP	GO_LAMELLIPODIUM_ORGANIZATION	32	-1.53843	0.0117647	0.0735935
KIT_GO_BP	GO_POSITIVE_REGULATION_OF_SYNAPTIC_TRANSMISSION_GLUTAMATERGIC	17	-1.53903	0.0282258	0.0737092
KIT_GO_BP	GO_NEGATIVE_REGULATION_OF_EXTRINSIC_APOPTOTIC_SIGNALING_PATHWAY_VIA_DEATH_DOMAIN_RECEPTORS	33	-1.53863	0.0231214	0.0737133
KIT_GO_BP	GO_AXONEMAL_DYNEIN_COMPLEX_ASSEMBLY	15	-1.53447	0.032381	0.0747973
KIT_GO_BP	GO_REGULATION_OF_DNA_METABOLIC_PROCESS	295	-1.53512	0	0.0748574
KIT_GO_BP	GO_CHROMOSOME_SEPARATION	16	-1.53542	0.0329897	0.0749005
KIT_GO_BP	GO_ESTABLISHMENT_OF_MITOTIC_SPINDLE_LOCALIZATION	22	-1.53469	0.022	0.0749335
KIT_GO_BP	GO_REGULATION_OF_SPINDLE_ORGANIZATION	16	-1.53355	0.0433071	0.0751334
KIT_GO_BP	GO_EXTRINSIC_APOPTOTIC_SIGNALING_PATHWAY_VIA_DEATH_DOMAIN_RECEPTORS	37	-1.53157	0.0199203	0.0762996
KIT_GO_BP	GO_PYRIMIDINE_NUCLEOSIDE_TRIPHOSPHATE_BIOSYNTHETIC_PROCESS	16	-1.53063	0.0314465	0.0767505
KIT_GO_BP	GO_G1_DNA_DAMAGE_CHECKPOINT	66	-1.52849	0.00782779	0.0779485
KIT_GO_BP	GO_ORGANIC_ACID_BIOSYNTHETIC_PROCESS	233	-1.52653	0	0.0790738
KIT_GO_BP	GO_PYRIMIDINE_CONTAINING_COMPOUND_METABOLIC_PROCESS	66	-1.52421	0.00579151	0.0805323
KIT_GO_BP	GO_PROTEIN_K63_LINKED_UBIQUITINATION	34	-1.52355	0.0189076	0.0807533
KIT_GO_BP	GO_REGULATION_OF_PROTEIN_INSERTION_INTO_MITOCHONDRIAL_MEMBRANE_INVOLVED_IN_APOPTOTIC_SIGNALING_PATHWAY	28	-1.52183	0.0244898	0.0816562
KIT_GO_BP	GO_RIBOSOMAL_LARGE_SUBUNIT_BIOGENESIS	37	-1.5214	0.0128755	0.0817044
KIT_GO_BP	GO_RESPONSE_TO_MANGANESE_ION	16	-1.52006	0.0428305	0.0824774
KIT_GO_BP	GO_SPLICEOSOMAL_COMPLEX_ASSEMBLY	35	-1.51848	0.0235294	0.083061
KIT_GO_BP	GO_PROTEIN_LOCALIZATION_TO_CYTOSKELETON	26	-1.51867	0.025	0.0831792
KIT_GO_BP	GO_CELLULAR_RESPONSE_TO_HEAT	30	-1.51747	0.0309478	0.0835111
KIT_GO_BP	GO_NUCLEAR_TRANSCRIBED_MRNA_CATABOLIC_PROCESS_DEADENYLATION_DEPENDENT_DECAY	51	-1.51655	0.0151515	0.0839412
KIT_GO_BP	GO_REGULATION_OF_CHROMATIN_SILENCING	17	-1.51344	0.0455487	0.0860747
KIT_GO_BP	GO_REGULATION_OF_EXIT_FROM_MITOSIS	15	-1.51215	0.0356436	0.0867932
KIT_GO_BP	GO_REACTIVE_NITROGEN_SPECIES_METABOLIC_PROCESS	18	-1.50319	0.0393701	0.0935533
KIT_GO_BP	GO_POSITIVE_REGULATION_OF_PROTEIN_CATABOLIC_PROCESS	236	-1.50199	0	0.0942604
KIT_GO_BP	GO_NEGATIVE_REGULATION_OF_CELL_CYCLE	380	-1.49818	0	0.0971045
KIT_GO_BP	GO_REGULATION_OF_DNA_DEPENDENT_DNA_REPLICATION	35	-1.49651	0.0161943	0.0978437
KIT_GO_BP	GO_DNA_GEOMETRIC_CHANGE	74	-1.49556	0.00628931	0.0983511
KIT_GO_BP	GO_MICROTUBULE_CYTOSKELETON_ORGANIZATION	277	-1.49112	0	0.101862
KIT_GO_BP	GO_SIGNAL_TRANSDUCTION_IN_RESPONSE_TO_DNA_DAMAGE	87	-1.48901	0.00767754	0.103005
KIT_GO_BP	GO_SPINDLE_LOCALIZATION	36	-1.48867	0.028	0.103008
KIT_GO_BP	GO_MEMBRANE_DISASSEMBLY	42	-1.48906	0.0208729	0.103285
KIT_GO_BP	GO_CELLULAR_PROTEIN_COMPLEX_ASSEMBLY	288	-1.48711	0.00197239	0.104053
KIT_GO_BP	GO_GLUCOSE_6_PHOSPHATE_METABOLIC_PROCESS	20	-1.4842	0.0421687	0.10651
KIT_GO_BP	GO_FC_RECEPTOR_SIGNALING_PATHWAY	175	-1.48221	0.0019802	0.107963
KIT_GO_BP	GO_REGULATION_OF_RESPONSE_TO_DNA_DAMAGE_STIMULUS	128	-1.47888	0.00772201	0.110394
KIT_GO_BP	GO_FATTY_ACID_BIOSYNTHETIC_PROCESS	94	-1.47914	0.00961539	0.110463
KIT_GO_BP	GO_ENERGY_COUPLED_PROTON_TRANSPORT_DOWN_ELECTROCHEMICAL_GRADIENT	21	-1.47775	0.0309478	0.111045
KIT_GO_BP	GO_INACTIVATION_OF_MAPK_ACTIVITY	26	-1.47615	0.0497018	0.112209
KIT_GO_BP	GO_S_ADENOSYLMETHIONINE_METABOLIC_PROCESS	16	-1.47406	0.0490566	0.113709
KIT_GO_BP	GO_EPITHELIAL_CELL_APOPTOTIC_PROCESS	25	-1.46813	0.0429448	0.118304
KIT_GO_BP	GO_MICROTUBULE_BASED_PROCESS	420	-1.46853	0	0.118331
KIT_GO_BP	GO_SPERM_EGG_RECOGNITION	38	-1.46477	0.0333333	0.120467
KIT_GO_BP	GO_PHAGOSOME_MATURATION	35	-1.46395	0.0241935	0.120554
KIT_GO_BP	GO_REGULATION_OF_CELLULAR_PROTEIN_CATABOLIC_PROCESS	244	-1.46275	0	0.121462
KIT_GO_BP	GO_NUCLEOBASE_CONTAINING_SMALL_MOLECULE_INTERCONVERSION	18	-1.46133	0.0342742	0.121726
KIT_GO_BP	GO_THIOESTER_METABOLIC_PROCESS	69	-1.46189	0.0179641	0.121897
KIT_GO_BP	GO_ANTIGEN_PROCESSING_AND_PRESENTATION_OF_EXOGENOUS_PEPTIDE_ANTIGEN_VIA_MHC_CLASS_I	61	-1.46144	0.0240481	0.121978
KIT_GO_BP	GO_INTRINSIC_APOPTOTIC_SIGNALING_PATHWAY_IN_RESPONSE_TO_ENDOPLASMIC_RETICULUM_STRESS	27	-1.46038	0.039501	0.122363
KIT_GO_BP	GO_PROTEIN_UBIQUITINATION_INVOLVED_IN_UBIQUITIN_DEPENDENT_PROTEIN_CATABOLIC_PROCESS	112	-1.45874	0.006	0.123213
KIT_GO_BP	GO_OOCYTE_DIFFERENTIATION	30	-1.45744	0.0377734	0.123454
KIT_GO_BP	GO_REGULATION_OF_MEMBRANE_PERMEABILITY	62	-1.45771	0.0210728	0.123559
KIT_GO_BP	GO_SIGNAL_TRANSDUCTION_BY_P53_CLASS_MEDIATOR	107	-1.45788	0.00806452	0.12375
KIT_GO_BP	GO_BLASTOCYST_DEVELOPMENT	50	-1.4553	0.0198807	0.12416
KIT_GO_BP	GO_NEGATIVE_REGULATION_OF_TRANSFERASE_ACTIVITY	320	-1.45557	0	0.124254
KIT_GO_BP	GO_NEGATIVE_REGULATION_OF_CELL_CYCLE_G1_S_PHASE_TRANSITION	87	-1.45576	0.0214425	0.124415
KIT_GO_BP	GO_PEPTIDE_METABOLIC_PROCESS	478	-1.45365	0	0.125118
KIT_GO_BP	GO_ALPHA_AMINO_ACID_METABOLIC_PROCESS	202	-1.45148	0	0.126269
KIT_GO_BP	GO_ESTABLISHMENT_OF_SPINDLE_ORIENTATION	24	-1.45199	0.0486815	0.126461
KIT_GO_BP	GO_POSITIVE_REGULATION_OF_LIPID_BIOSYNTHETIC_PROCESS	59	-1.45153	0.0244821	0.126566
KIT_GO_BP	GO_ORGANOPHOSPHATE_BIOSYNTHETIC_PROCESS	385	-1.44955	0.00205339	0.127839
KIT_GO_BP	GO_POSITIVE_REGULATION_OF_DNA_METABOLIC_PROCESS	164	-1.44818	0.00402414	0.128819
KIT_GO_BP	GO_NUCLEAR_TRANSPORT	303	-1.44608	0	0.130728
KIT_GO_BP	GO_POSITIVE_REGULATION_OF_PROTEOLYSIS	319	-1.44337	0.00196464	0.133173
KIT_GO_BP	GO_AMINO_ACID_TRANSPORT	112	-1.44005	0.00806452	0.134849
KIT_GO_BP	GO_MICROTUBULE_BUNDLE_FORMATION	48	-1.43796	0.0290456	0.135302
KIT_GO_BP	GO_ORGANIC_ACID_TRANSMEMBRANE_TRANSPORT	92	-1.43896	0.0167715	0.135307
KIT_GO_BP	GO_BINDING_OF_SPERM_TO_ZONA_PELLUCIDA	30	-1.43805	0.0480962	0.135587
KIT_GO_BP	GO_POSITIVE_REGULATION_OF_DNA_REPAIR	32	-1.43731	0.039604	0.135602
KIT_GO_BP	GO_POSITIVE_REGULATION_OF_CELL_CYCLE_PHASE_TRANSITION	61	-1.43314	0.0265306	0.138886
KIT_GO_BP	GO_REGULATION_OF_PROTEIN_CATABOLIC_PROCESS	352	-1.43333	0	0.139083
KIT_GO_BP	GO_PURINE_NUCLEOBASE_METABOLIC_PROCESS	20	-1.43194	0.0482625	0.139424
KIT_GO_BP	GO_STEROL_BIOSYNTHETIC_PROCESS	41	-1.42916	0.0301205	0.14211
KIT_GO_BP	GO_REGULATION_OF_PROTEASOMAL_UBIQUITIN_DEPENDENT_PROTEIN_CATABOLIC_PROCESS	130	-1.41951	0.00943396	0.150734
KIT_GO_BP	GO_REGULATION_OF_CELL_DIVISION	238	-1.42059	0.00199601	0.150751
KIT_GO_BP	GO_ONE_CARBON_METABOLIC_PROCESS	34	-1.41575	0.0477178	0.152939
KIT_GO_BP	GO_ENERGY_DERIVATION_BY_OXIDATION_OF_ORGANIC_COMPOUNDS	199	-1.41537	0.00401606	0.152972
KIT_GO_BP	GO_REGULATION_OF_CHROMOSOME_ORGANIZATION	237	-1.41592	0	0.153177
KIT_GO_BP	GO_POSITIVE_REGULATION_OF_FATTY_ACID_METABOLIC_PROCESS	32	-1.41406	0.0493359	0.153996
KIT_GO_BP	GO_CELLULAR_RESPONSE_TO_IONIZING_RADIATION	47	-1.41235	0.0383065	0.154431
KIT_GO_BP	GO_DNA_MODIFICATION	70	-1.41256	0.0238569	0.154584
KIT_GO_BP	GO_GENE_SILENCING_BY_RNA	116	-1.40873	0.0119284	0.157673
KIT_GO_BP	GO_RESPONSE_TO_CADMIUM_ION	38	-1.40629	0.0417495	0.159854
KIT_GO_BP	GO_T_CELL_RECEPTOR_SIGNALING_PATHWAY	134	-1.40414	0.00590551	0.161622
KIT_GO_BP	GO_NON_RECOMBINATIONAL_REPAIR	55	-1.40297	0.0406977	0.162239
KIT_GO_BP	GO_AEROBIC_RESPIRATION	51	-1.40039	0.0418327	0.164066
KIT_GO_BP	GO_CELLULAR_RESPONSE_TO_RADIATION	125	-1.40099	0.0136452	0.164101
KIT_GO_BP	GO_ANTIGEN_PROCESSING_AND_PRESENTATION	195	-1.39955	0.00205761	0.164209
KIT_GO_BP	GO_REGULATION_OF_VIRAL_TRANSCRIPTION	59	-1.40041	0.0434783	0.164448
KIT_GO_BP	GO_ARACHIDONIC_ACID_METABOLIC_PROCESS	44	-1.39966	0.0330739	0.164492
KIT_GO_BP	GO_POSITIVE_REGULATION_OF_RESPONSE_TO_DNA_DAMAGE_STIMULUS	55	-1.3979	0.0321285	0.165828
KIT_GO_BP	GO_FATTY_ACID_DERIVATIVE_METABOLIC_PROCESS	77	-1.39746	0.0255906	0.165948
KIT_GO_BP	GO_ANTIGEN_RECEPTOR_MEDIATED_SIGNALING_PATHWAY	168	-1.39297	0.00206186	0.170357
KIT_GO_BP	GO_REGULATION_OF_TELOMERE_MAINTENANCE_VIA_TELOMERE_LENGTHENING	43	-1.39089	0.0394477	0.171584
KIT_GO_BP	GO_POSTTRANSCRIPTIONAL_REGULATION_OF_GENE_EXPRESSION	366	-1.38983	0.00198413	0.172465
KIT_GO_BP	GO_REGULATION_OF_STEROID_METABOLIC_PROCESS	66	-1.38935	0.0479042	0.172629
KIT_GO_BP	GO_RESPONSE_TO_RADIATION	377	-1.38653	0.00400802	0.174014
KIT_GO_BP	GO_REGULATION_OF_PROTEASOMAL_PROTEIN_CATABOLIC_PROCESS	160	-1.38674	0.00956023	0.174989
KIT_GO_BP	GO_CELLULAR_COMPONENT_DISASSEMBLY	456	-1.37863	0.00194932	0.180167
KIT_GO_BP	GO_CELLULAR_MODIFIED_AMINO_ACID_METABOLIC_PROCESS	191	-1.37923	0.00785855	0.180259
KIT_GO_BP	GO_POSITIVE_REGULATION_OF_CELL_DIVISION	120	-1.37938	0.021611	0.180466
KIT_GO_BP	GO_FIBROBLAST_GROWTH_FACTOR_RECEPTOR_SIGNALING_PATHWAY	75	-1.36576	0.0387597	0.191265
KIT_GO_BP	GO_POSITIVE_REGULATION_OF_MITOCHONDRION_ORGANIZATION	138	-1.36596	0.0199203	0.191404
KIT_GO_BP	GO_PROTEIN_TETRAMERIZATION	121	-1.36661	0.0193966	0.191408
KIT_GO_BP	GO_SULFUR_COMPOUND_BIOSYNTHETIC_PROCESS	173	-1.3638	0.0122449	0.192086
KIT_GO_BP	GO_GENE_SILENCING	171	-1.36474	0.0176471	0.192154
KIT_GO_BP	GO_CHROMATIN_MODIFICATION	441	-1.3634	0.003861	0.192168
KIT_GO_BP	GO_REGULATION_OF_CYCLIN_DEPENDENT_PROTEIN_KINASE_ACTIVITY	85	-1.36404	0.0345528	0.192198
KIT_GO_BP	GO_GLUTAMINE_FAMILY_AMINO_ACID_METABOLIC_PROCESS	62	-1.36178	0.0434783	0.192576
KIT_GO_BP	GO_SENSORY_PERCEPTION_OF_PAIN	72	-1.36042	0.0445344	0.194032
KIT_GO_BP	GO_REGULATION_OF_CYTOSKELETON_ORGANIZATION	422	-1.3539	0	0.20014
KIT_GO_BP	GO_ZYMOGEN_ACTIVATION	99	-1.34969	0.0275591	0.202433
KIT_GO_BP	GO_ORGANELLE_LOCALIZATION	358	-1.34937	0.00200401	0.202449
KIT_GO_BP	GO_CARBOHYDRATE_BIOSYNTHETIC_PROCESS	112	-1.34823	0.0385439	0.203656
KIT_GO_BP	GO_NEGATIVE_REGULATION_OF_CELL_DIVISION	54	-1.34322	0.0438095	0.208363
KIT_GO_BP	GO_PROTEIN_IMPORT	139	-1.34199	0.0211864	0.209198
KIT_GO_BP	GO_ANTIGEN_PROCESSING_AND_PRESENTATION_OF_PEPTIDE_ANTIGEN	162	-1.33433	0.0141988	0.217485
KIT_GO_BP	GO_POSITIVE_REGULATION_OF_ORGANELLE_ORGANIZATION	497	-1.33274	0	0.219
KIT_GO_BP	GO_RESPONSE_TO_TOPOLOGICALLY_INCORRECT_PROTEIN	149	-1.32789	0.0237624	0.224338
KIT_GO_BP	GO_MONOCARBOXYLIC_ACID_METABOLIC_PROCESS	437	-1.32719	0.00206186	0.224473
KIT_GO_BP	GO_PEPTIDYL_LYSINE_MODIFICATION	257	-1.32254	0.0120724	0.228993
KIT_GO_BP	GO_REGULATION_OF_LIPID_BIOSYNTHETIC_PROCESS	112	-1.31704	0.0244361	0.234489
KIT_GO_BP	GO_RESPONSE_TO_TUMOR_NECROSIS_FACTOR	207	-1.31636	0.0100604	0.23505
KIT_GO_BP	GO_REGULATION_OF_MITOCHONDRION_ORGANIZATION	182	-1.31563	0.0332031	0.235676
KIT_GO_BP	GO_CARBOHYDRATE_CATABOLIC_PROCESS	105	-1.31188	0.0378486	0.240179
KIT_GO_BP	GO_NEGATIVE_REGULATION_OF_CHROMOSOME_ORGANIZATION	80	-1.30852	0.0498084	0.241965
