# Supplementary material for: KCTD12 is negatively regulated by Kit in gastrointestinal stromal tumors
Source: Oncotarget. 2018 Jun 5;9(43):27016–26. doi: 10.18632/oncotarget.25469 (PMC6007475; doi:10.18632/oncotarget.25469)
Supplement: Supplementary file 4 [file oncotarget-09-27016-s004.xlsx]

## Sheet: Sheet1
Supplementary Table 6: Clinicopathologic features of the 76 GIST cases
Patient#	Age	Sex	Site	Size (cm)	Necrosis	Mitosis /50HPF	Risk classification 1)	Metastatic site /Recurrenece (first development)	Total Follw-up (months)	Disease free Survival (months)	Overall Survival (months)	Pfetin IHC positivity	KIT IHC positivity	KIT genotype	Prognosis	KCTD12
1	46	F	Stomach	4.8	-	6-10	Intermediate	-	186	186	186	+	+	Ex11	CDF
2	55	F	Small intestine	2	-	≦5	Very low	-	164	164	164	+	+++	Ex11	CDF
3	67	M	Stomach	0.3	-	≦5	Very low	-	164	164	164	+	+++	Ex11	CDF
4	68	F	Stomach	>2	-	≦5	Low	-	60	60	60	+	+	Ex11	NTD
5	49	F	Small intestine	13	+	>10	High risk	Liver*	88	0	88	-	+++	Ex11	DOD
6	59	M	Duodenum	4	-	>10	High risk	-	0.3	0.3	0.3	+	+++	NA	LFU	mut
7	67	M	Stomach	1.3	-	≦5	Very low	-	11	11	11	+	+++	Ex11	LFU
8	61	F	Stomach	4	+	>10	High risk	-	0.4	0.4	0.4	+	+	NA	LFU
9	65	F	Stomach	4	-	>10	High risk	-	81	81	81	+	++	Ex11	CDF
10	51	M	Stomach	4	-	6-10	Low	Recurrence, Liver	58	26	58	-	+++	Ex11	DOD
11	65	M	Stomach	0.8	-	≦5	Very low	-	156	156	156	+	+++	Ex11	CDF
12	44	F	Stomach	7	+	≦5	Intermediate	-	88	88	88	+	+	Ex11	DOD
13	78	M	Stomach	1.3	-	≦5	Very low	-	38	38	38	-	+++	NA	NTD	mut
14	43	M	Stomach	17.5	+	6-10	High risk	Liver	36	35	36	+	+++	Ex11	DOD
15	58	F	Stomach	9	+	>10	High risk	Recurrence, Liver	151	117	151	-	+	Ex11	DOD
16	58	F	Stomach	7	-	6-10	High risk	Recurrence	159	14	159	-	NA	Ex11	LFU
17	66	M	Stomach	4	-	≦5	Low	-	105	105	105	+	+	Ex11	NTD	mut
18	62	F	Stomach	5.4	-	≦5	Intermediate	-	151	151	151	+	+++	NA	CDF
19	42	M	Stomach	4.2	-	≦5	Low	-	47	47	47	+	+++	Ex13	LFU
20	44	M	Stomach	4	-	≦5	Low	-	129	129	129	+	+	Ex11	LFU
21	44	M	Stomach	15	-	6-10	High risk	Liver	113	15	113	-	+	Ex13	DOD
22	18	M	Stomach	8	-	≦5	Intermediate	-	144	144	144	+	+	NA	CDF
23	54	M	Stomach	2.5	-	≦5	Low	-	109	109	109	+	+	Ex11	CDF
24	49	M	Stomach	9	-	≦5	Intermediate	Liver	140	47	140	-	+	Ex11	AWD
25	63	M	peritoneal dissemination	18	-	>10	High risk	Unresectable	1	0	1	-	+	Ex11	DOD	mut
26	68	M	Stomach	4	+	≦5	Low	-	131	131	131	-	+	Ex11	NTD	mut
27	63	M	Stomach	3	+	≦5	Low	-	48	48	48	-	+	NA	LFU	mut
28	65	M	Stomach	16	+	>10	High risk	Recurrence, Liver	97	47	97	+	+++	Ex11	LFU
29	59	M	peritoneal dissemination	21	-	>10	High risk	Unresectable	0.5	0	0.5	-	-	NA	DOD
30	65	F	Stomach	4.6	-	≦5	Low	-	127	127	127	+	+++	Ex11	CDF	mut
31	57	M	Stomach	3.5	-	≦5	Low	-	94	94	94	+	+	Ex11	LFU	mut
32	71	F	Small intestine	>5	+	6-10	High risk	-	12	12	12	+	++	Ex11	LFU	mut
33	13	M	Stomach	5.5	+	6-10	High risk	Liver*	126	0	126	+	+	Ex11	AWD	mut
34	40	M	Duodenum	2.5	-	≦5	Low	-	125	125	125	+	+++	Ex11	CDF	mut
35	39	M	Small intestine	8	-	≦5	High risk	-	124	124	124	+	++	Ex11	CDF	mut
36	41	M	Stomach	3	+	≦5	Low	-	1	1	1	+	+++	Ex11	LFU
37	68	M	Stomach	2.9	+	≦5	Low	-	123	123	123	-	+	NA	CDF
38	36	F	Duodenum	3.5	+	6-10	High risk	-	118	118	118	+	+++	Ex11	CDF
39	74	M	Stomach	8	-	>10	High risk	Liver	118	63	118	+	+	Ex11	AWD	mut
40	68	F	Esophagus	3.5	-	6-10	High risk	-	113	113	113	-	++	Ex11	CDF
41	67	M	Stomach	6.5	+	≦5	Intermediate	Liver	50	40	50	-	+++	Ex11	LFU
42	63	F	Stomach	>5	-	6-10	High risk	-	111	111	111	+	+++	Ex11	CDF
43	62	M	Rectum	8	+	6-10	High risk	Recurrence, Liver	111	84	111	+	+	Ex11	AWD
44	56	M	Stomach	4	-	≦5	Low	-	109	109	109	+	+	Ex11	CDF
45	27	F	Duodenum	2.5	-	≦5	Low	-	107	107	107	+	+++	Ex11	CDF	mut
46	65	M	Stomach	>5	-	6-10	High risk	-	105	105	105	+	++	Ex11	CDF	mut
47	54	M	Stomach	8.3	-	6-10	High risk	-	59	59	59	+	+	Ex11	LFU
48	70	F	Small intestine	7	+	≦5	High risk	-	71	71	71	+	+	Ex11	LFU
49	60	M	Stomach	7	-	≦5	Intermediate	-	78	78	78	+	+	NA	CDF
50	68	M	Stomach	11	+	≦5	High risk	-	1	1	1	+	+++	Ex11	LFU
51	36	M	Stomach	6.5	-	≦5	Intermediate	-	73	73	73	+	+	NA	CDF
52	70	M	Stomach	1.5	-	≦5	Very low		76	76	76	+	NA	NA	CDF
53	60	F	Small intestine	3.7	-	≦5	Low	-	10	10	10	+	+++	Ex11	LFU
54	53	F	Duodenum	7	+	≦5	High risk	Liver	75	67	75	+	+++	Ex9	AWD	mut
55	72	M	Small intestine	1.2	-	≦5	Very low	-	71	71	71	+	+	Ex17	CDF
56	70	M	Stomach	7.5	+	>10	High risk	Liver	25	11	25	-	+	Ex11	DOD
57	72	M	Stomach	1.5	-	≦5	Very low	-	7	7	7	+	NA	Ex11	NTD
58	59	F	Stomach	6.5	-	≦5	Intermediate	-	64	64	64	+	+	Ex11	CDF
59	68	F	Stomach	4.5	+	≦5	Low	-	59	59	59	+	+	Ex11	LFU
60	54	M	Stomach	6.5	-	>10	High risk	-	68	68	68	+	+	Ex11	CDF	mut
61	47	F	Stomach	4.8	-	≦5	Low	-	65	65	65	+	+	Ex11	CDF
62	64	F	Stomach	1.5	-	≦5	Very low	-	60	60	60	+	+	Ex11	CDF
63	53	M	Stomach	2.7	-	≦5	Low	-	59	59	59	+	+	Ex11	CDF	mut
64	65	M	Duodenum	4	-	≦5	Low	-	27	27	27	+	+	Ex11	NTD
65	59	M	Small intestine	3	-	≦5	Low	-	60	60	60	+	++	NA	NTD	mut
66	59	F	Stomach	0.7	-	≦5	Very low	-	3	3	3	+	+	Ex11	NTD
67	69	M	Stomach	2.7	-	≦5	Low	-	60	60	60	+	+	Ex11	CDF
69	67	F	Stomach	3	+	≦5	Low	-	59	59	59	+	+	Ex17	CDF
70	79	F	Stomach	7	+	≦5	Intermediate	-	59	59	59	+	+	Ex11	CDF
71	59	M	Duodenum	3.5	-	≦5	Low	-	56	56	56	+	+++	Ex9	CDF
72	53	M	Stomach	3.8	-	≦5	Low	-	53	53	53	+	+	Ex11	CDF
73	60	M	Stomach	6.5	-	>10	High risk	Liver	25	11	25	+	+	Ex11	AWD	mut
74	92	M	Stomach	0.9	-	≦5	Very low	-	3	3	3	+	+	Ex17	NTD	mut
75	68	F	Esophagus	4.5	-	≦5	Low	-	48	48	48	+	+	Ex11	CDF
76	41	F	Small intestine	11.5	-	≦5	High risk	-	52	52	52	+	+	NA	CDF
77	59	M	Stomach	4.2	-	≦5	Low	-	49	49	49	+	+	Ex11	CDF	mut
1) Prognostic classification based on tumor size and mitotic activity [19]
Case 68 was excluded from the study because adequate amount of DNA for mutation analysis was not availabe.
* : metastasis (+) at first admission
CDF: Completely disease free
DOD: Dead of disease
AWD: Alive with disease
NTD: Non Tumor-related Death
LFU: Lost to Follow Up
NA: Data not available
